# Supplementary material for: Aberrant cytoplasmic intron retention is a blueprint for RNA binding protein mislocalization in VCP-related amyotrophic lateral sclerosis
Source: Brain. 2021 Mar 9;144(7):1985–93. doi: 10.1093/brain/awab078 (PMC8370440; doi:10.1093/brain/awab078)
Supplement: awab078_Supplementary_Data [file awab078_supplementary_data.zip]

Archive with 3 entries (3 files):
- Supplementary Material.pdf
- Supplementary Material FINAL.pdf
- Supplementary Tables.xlsx
