# Supplementary material for: Aberrant cytoplasmic intron retention is a blueprint for RNA binding protein mislocalization in VCP-related amyotrophic lateral sclerosis
Source: Brain. 2021 Mar 9;144(7):1985–93. doi: 10.1093/brain/awab078 (PMC8370440; doi:10.1093/brain/awab078)
Supplement: awab078_Supplementary_Data [file awab078_supplementary_data.zip › Supplementary Tables.xlsx]

## Sheet: Table S1 -- iPSC lines used
iPSC cell line	Mutation	Age of the donor	Age at disease onset	Sex of the donor	Timepoints	Fractions derived	Number of samples sequenced
CTRL1	None	78	n/a	Male	6	Nuclear and cytoplasmic	12
CTRL3	None	unknown	n/a	Female	6	Nuclear and cytoplasmic	12
CTRL4	None	51	n/a	Female	6	Nuclear and cytoplasmic	12
CTRL5	None	51	n/a	Male	6	Nuclear and cytoplasmic	12
MUT1	R155C	43	40	Female	6	Nuclear and cytoplasmic	12
MUT2	R155C	43	40	Female	6	Nuclear and cytoplasmic	12
MUT3	R155C	43	40	Female	6	Nuclear and cytoplasmic	12
MUT4	R191Q	42	36	Male	6	Nuclear and cytoplasmic	11

## Sheet: Table S2 --QC
fastqID	PlateID	Cell_Line	samples	Lane	Pair	fastqName	Row	Column	DIV	Cells	Fraction	sampleID	Person_that_prepared_the_cells	Person_that_prepared_the_samples	Species	CellLline	Genotype	Sample_origin	Type_of_Cell	Differentiation_state	Purity..cells.	RIN	RIN.2nd.replicate	RIN.3rd.replictae	Biological.sample	Replicate	Condition	QC_flag	comment	mutant	group	Filname	n0_in_R1	n0_in_R2	n0_rib_R1	n0_rib_R2	n0_bac_R1	n0_bac_R2	n0_mapped	n0_pairs	n0_algn	n0_seqs	n0_uniq	frac_exons	frac_introns	frac_inter	frac_5utr	frac_3utr	frac_strand
ID519_A10_CTRL1_immature-MNs-D22-Nuc_L001_R1.fastq.gz	A10	CTRL1	immature-MNs-D22-Nuc	L001	R1	ID519_A10_CTRL1_immature-MNs-D22-Nuc_L001	A	10	22	iMN	Nuclear	22_CTRL1_nuc	Giulia	Jacob and Giulia	Human	CTRL1	Wildtype	iPSC	Immature MNs	MNs (D4 terminal differentiation)	1	8.8			NA	2	NA	NA		CTRL	nuc_CTRL_22	ID519_A10_CTRL1_immature-MNs-D22-Nuc_L001	23825020	23825020	41835	41918	194	194	23201060	52929608	52962865	25321760	1030	0.852091	0.114781	0.0331282	0.0187607	0.108142	0.6659
ID519_A11_CTRL1_electrically-active-MNs-D35-Cyto_L001_R1.fastq.gz	A11	CTRL1	electrically-active-MNs-D35-Cyto	L001	R1	ID519_A11_CTRL1_electrically-active-MNs-D35-Cyto_L001	A	11	35	MN	Cytoplasmic	35_CTRL1_cyto	Giulia	Jacob and Giulia	Human	CTRL1	Wildtype	iPSC	Electrically active MNs	MNs (D17 terminal differentiation)	1	9.3			NA	2	NA	NA	CTRL1 n2 - 1 well gone/peeled	CTRL	cyto_CTRL_35	ID519_A11_CTRL1_electrically-active-MNs-D35-Cyto_L001	22642446	22642446	66408	65807	135	135	22183497	50211440	50263826	21730200	3816	0.930241	0.0442098	0.0255488	0.0242671	0.124424	0.6802
ID519_A12_CTRL1_electrically-active-MNs-D35-Nuc_L001_R1.fastq.gz	A12	CTRL1	electrically-active-MNs-D35-Nuc	L001	R1	ID519_A12_CTRL1_electrically-active-MNs-D35-Nuc_L001	A	12	35	MN	Nuclear	35_CTRL1_nuc	Giulia	Jacob and Giulia	Human	CTRL1	Wildtype	iPSC	Electrically active MNs	MNs (D17 terminal differentiation)	1	7.5	N/A		NA	2	NA	NA	CTRL1 n2 - 1 well gone/peeled	CTRL	nuc_CTRL_35	ID519_A12_CTRL1_electrically-active-MNs-D35-Nuc_L001	21303201	21303201	140572	137582	261	261	20418159	48143592	48342019	22305086	10491	0.857308	0.104098	0.0385935	0.017543	0.130467	0.7108
ID519_A1_CTRL1_iPS-D0-Cyto_L001_R1.fastq.gz	A1	CTRL1	iPS-D0-Cyto	L001	R1	ID519_A1_CTRL1_iPS-D0-Cyto_L001	A	1	0	iPSC	Cytoplasmic	0_CTRL1_cyto	Giulia	Jacob and Giulia	Human	CTRL1	Wildtype	iPSC	iPSC	undifferentiated	0.95	9.7			NA	1	NA	NA		CTRL	cyto_CTRL_0	ID519_A1_CTRL1_iPS-D0-Cyto_L001	22587249	22587249	68032	67918	246	246	22056718	49892800	49968904	21390764	5496	0.930126	0.0432207	0.0266535	0.0154976	0.106493	0.7364
ID519_A2_CTRL1_iPS-D0-Nuc_L001_R1.fastq.gz	A2	CTRL1	iPS-D0-Nuc	L001	R1	ID519_A2_CTRL1_iPS-D0-Nuc_L001	A	2	0	iPSC	Nuclear	0_CTRL1_nuc	Giulia	Jacob and Giulia	Human	CTRL1	Wildtype	iPSC	iPSC	undifferentiated	1	9	7.9	8.5	NA	1	NA	NA		CTRL	nuc_CTRL_0	ID519_A2_CTRL1_iPS-D0-Nuc_L001	26522416	26522416	36888	36385	98	98	25713197	59119888	59196311	31963312	4202	0.737735	0.211011	0.0512535	0.0130246	0.0917325	0.7919
ID519_A3_CTRL1_D3-Cyto_L001_R1.fastq.gz	A3	CTRL1	D3-Cyto	L001	R1	ID519_A3_CTRL1_D3-Cyto_L001	A	3	3	NPC_1	Cytoplasmic	3_CTRL1_cyto	Giulia	Jacob and Giulia	Human	CTRL1	Wildtype	iPSC	D3	Neural conversion (D3)	1	10			NA	1	NA	NA		CTRL	cyto_CTRL_3	ID519_A3_CTRL1_D3-Cyto_L001	21856490	21856490	104795	105498	326	326	21391221	49827326	49847103	22145126	628	0.903111	0.0718797	0.0250094	0.0153449	0.104025	0.7224
ID519_A4_CTRL1_D3-Nuc_L001_R1.fastq.gz	A4	CTRL1	D3-Nuc	L001	R1	ID519_A4_CTRL1_D3-Nuc_L001	A	4	3	NPC_1	Nuclear	3_CTRL1_nuc	Giulia	Jacob and Giulia	Human	CTRL1	Wildtype	iPSC	D3	Neural conversion (D3)	1	9.7			NA	1	NA	NA		CTRL	nuc_CTRL_3	ID519_A4_CTRL1_D3-Nuc_L001	15216599	15216599	82372	81735	170	170	14667741	34761494	34812210	18982445	705	0.785922	0.17364	0.0404382	0.0142894	0.0883736	0.7017
ID519_A5_CTRL1_D7-Cyto_L001_R1.fastq.gz	A5	CTRL1	D7-Cyto	L001	R1	ID519_A5_CTRL1_D7-Cyto_L001	A	5	7	NPC_2	Cytoplasmic	7_CTRL1_cyto	Giulia	Jacob and Doaa	Human	CTRL1	Wildtype	iPSC	D7	Neural conversion (D7)	1	9.8			NA	1	NA	NA		CTRL	cyto_CTRL_7	ID519_A5_CTRL1_D7-Cyto_L001	15750222	15750222	52493	52193	720	720	15295526	34837728	34890850	15965360	2604	0.924097	0.056083	0.0198201	0.0164023	0.106263	0.8048
ID519_A6_CTRL1_D7-Nuc_L001_R1.fastq.gz	A6	CTRL1	D7-Nuc	L001	R1	ID519_A6_CTRL1_D7-Nuc_L001	A	6	7	NPC_2	Nuclear	7_CTRL1_nuc	Giulia	Jacob and Doaa	Human	CTRL1	Wildtype	iPSC	D7	Neural conversion (D7)	1	8.7			NA	1	NA	NA		CTRL	nuc_CTRL_7	ID519_A6_CTRL1_D7-Nuc_L001	18822518	18822518	97954	97852	669	669	18148889	43263256	43316004	23325178	1068	0.745588	0.211782	0.0426309	0.0126266	0.0949422	0.7088
ID519_A7_CTRL1_D14-Cyto_L001_R1.fastq.gz	A7	CTRL1	D14-Cyto	L001	R1	ID519_A7_CTRL1_D14-Cyto_L001	A	7	14	pMN	Cytoplasmic	14_CTRL1_cyto	Giulia	Jacob and Giulia	Human	CTRL1	Wildtype	iPSC	D14	Patterened NPCs	1	9.5			NA	2	NA	NA		CTRL	cyto_CTRL_14	ID519_A7_CTRL1_D14-Cyto_L001	20998167	20998167	111823	111893	241	241	20539459	47508754	47534483	21643606	2465	0.91739	0.0581182	0.0244921	0.0181262	0.119379	0.6461
ID519_A8_CTRL1_D14-Nuc_L001_R1.fastq.gz	A8	CTRL1	D14-Nuc	L001	R1	ID519_A8_CTRL1_D14-Nuc_L001	A	8	14	pMN	Nuclear	14_CTRL1_nuc	Giulia	Jacob and Giulia	Human	CTRL1	Wildtype	iPSC	D14	Patterened NPCs	1	8.4			NA	2	NA	NA		CTRL	nuc_CTRL_14	ID519_A8_CTRL1_D14-Nuc_L001	14597795	14597795	31199	30796	109	109	14216107	33064742	33080188	18680522	816	0.762407	0.196911	0.0406821	0.0163412	0.084975	0.7011
ID519_A9_CTRL1_immature-MNs-D22-Cyto_L001_R1.fastq.gz	A9	CTRL1	immature-MNs-D22-Cyto	L001	R1	ID519_A9_CTRL1_immature-MNs-D22-Cyto_L001	A	9	22	iMN	Cytoplasmic	22_CTRL1_cyto	Giulia	Jacob and Giulia	Human	CTRL1	Wildtype	iPSC	Immature MNs	MNs (D4 terminal differentiation)	1	9.4			NA	2	NA	NA		CTRL	cyto_CTRL_22	ID519_A9_CTRL1_immature-MNs-D22-Cyto_L001	23206342	23206342	67074	66792	147	147	22697984	51273628	51293139	22848576	968	0.92126	0.0531227	0.0256176	0.0218782	0.124696	0.7053
ID519_B10_CTRL3_immature-MNs-D22-Nuc_L001_R1.fastq.gz	B10	CTRL3	immature-MNs-D22-Nuc	L001	R1	ID519_B10_CTRL3_immature-MNs-D22-Nuc_L001	B	10	22	iMN	Nuclear	22_CTRL3_nuc	Giulia	Jacob and Giulia	Human	CTRL3	Wildtype	iPSC	Immature MNs	MNs (D4 terminal differentiation)	1	7.5			NA	2	NA	NA		CTRL	nuc_CTRL_22	ID519_B10_CTRL3_immature-MNs-D22-Nuc_L001	27137584	27137584	68035	65889	171	171	26399644	60706918	60754897	30530716	3554	0.807519	0.15156	0.0409212	0.0165002	0.11008	0.6932
ID519_B11_CTRL3_electrically-active-MNs-D35-Cyto_L001_R1.fastq.gz	B11	CTRL3	electrically-active-MNs-D35-Cyto	L001	R1	ID519_B11_CTRL3_electrically-active-MNs-D35-Cyto_L001	B	11	35	MN	Cytoplasmic	35_CTRL3_cyto	Giulia	Jacob and Giulia	Human	CTRL3	Wildtype	iPSC	Electrically active MNs	MNs (D17 terminal differentiation)	1	9.4			NA	2	NA	NA		CTRL	cyto_CTRL_35	ID519_B11_CTRL3_electrically-active-MNs-D35-Cyto_L001	25223686	25223686	74645	73453	98	98	24708327	55918822	55938473	24675271	1348	0.91613	0.0559915	0.0278786	0.0257859	0.126442	0.6743
ID519_B12_CTRL3_electrically-active-MNs-D35-Nuc_L001_R1.fastq.gz	B12	CTRL3	electrically-active-MNs-D35-Nuc	L001	R1	ID519_B12_CTRL3_electrically-active-MNs-D35-Nuc_L001	B	12	35	MN	Nuclear	35_CTRL3_nuc	Giulia	Jacob and Giulia	Human	CTRL3	Wildtype	iPSC	Electrically active MNs	MNs (D17 terminal differentiation)	1	5.9	6.3		NA	2	NA	NA		CTRL	nuc_CTRL_35	ID519_B12_CTRL3_electrically-active-MNs-D35-Nuc_L001	26901504	26901504	79742	78971	599	599	26108348	60047236	60158017	26001198	7282	0.861729	0.100233	0.0380384	0.0153153	0.141712	0.6915
ID519_B1_CTRL3_iPS-D0-Cyto_L001_R1.fastq.gz	B1	CTRL3	iPS-D0-Cyto	L001	R1	ID519_B1_CTRL3_iPS-D0-Cyto_L001	B	1	0	iPSC	Cytoplasmic	0_CTRL3_cyto	Giulia	Jacob and Giulia	Human	CTRL3	Wildtype	iPSC	iPSC	undifferentiated	1	9.3			NA	1	NA	NA		CTRL	cyto_CTRL_0	ID519_B1_CTRL3_iPS-D0-Cyto_L001	23649017	23649017	67636	66586	602	602	23030465	52170926	52320953	22097034	10386	0.925759	0.0464629	0.0277784	0.0154722	0.115072	0.7604
ID519_B2_CTRL3_iPS-D0-Nuc_L001_R1.fastq.gz	B2	CTRL3	iPS-D0-Nuc	L001	R1	ID519_B2_CTRL3_iPS-D0-Nuc_L001	B	2	0	iPSC	Nuclear	0_CTRL3_nuc	Giulia	Jacob and Giulia	Human	CTRL3	Wildtype	iPSC	iPSC	undifferentiated	1	7.6	7	7.2	NA	1	NA	NA		CTRL	nuc_CTRL_0	ID519_B2_CTRL3_iPS-D0-Nuc_L001	21139712	21139712	98784	97853	448	448	20012050	47339102	47567652	26134900	5421	0.688073	0.252738	0.0591889	0.0112798	0.0969031	0.8187
ID519_B3_CTRL3_D3-Cyto_L001_R1.fastq.gz	B3	CTRL3	D3-Cyto	L001	R1	ID519_B3_CTRL3_D3-Cyto_L001	B	3	3	NPC_1	Cytoplasmic	3_CTRL3_cyto	Giulia	Jacob and Giulia	Human	CTRL3	Wildtype	iPSC	D3	Neural conversion (D3)	1	10			NA	1	NA	NA		CTRL	cyto_CTRL_3	ID519_B3_CTRL3_D3-Cyto_L001	26057574	26057574	126426	124864	377	377	25238156	58165528	58422135	23995437	19662	0.928568	0.0500972	0.0213344	0.0169387	0.10795	0.7311
ID519_B4_CTRL3_D3-Nuc_L001_R1.fastq.gz	B4	CTRL3	D3-Nuc	L001	R1	ID519_B4_CTRL3_D3-Nuc_L001	B	4	3	NPC_1	Nuclear	3_CTRL3_nuc	Giulia	Jacob and Giulia	Human	CTRL3	Wildtype	iPSC	D3	Neural conversion (D3)	1	9.4			NA	1	NA	NA		CTRL	nuc_CTRL_3	ID519_B4_CTRL3_D3-Nuc_L001	14859294	14859294	212803	213665	127	127	14474112	36394432	36408834	18938182	867	0.767949	0.185771	0.0462802	0.0140388	0.0922717	0.7238
ID519_B5_CTRL3_D7-Cyto_L001_R1.fastq.gz	B5	CTRL3	D7-Cyto	L001	R1	ID519_B5_CTRL3_D7-Cyto_L001	B	5	7	NPC_2	Cytoplasmic	7_CTRL3_cyto	Giulia	Jacob and Doaa	Human	CTRL3	Wildtype	iPSC	D7	Neural conversion (D7)	1	9.8			NA	1	NA	NA		CTRL	cyto_CTRL_7	ID519_B5_CTRL3_D7-Cyto_L001	22491273	22491273	950453	948269	330	330	21741735	63503126	63625284	21153825	8614	0.889951	0.0688573	0.0411918	0.0171682	0.0993199	0.7436
ID519_B6_CTRL3_D7-Nuc_L001_R1.fastq.gz	B6	CTRL3	D7-Nuc	L001	R1	ID519_B6_CTRL3_D7-Nuc_L001	B	6	7	NPC_2	Nuclear	7_CTRL3_nuc	Giulia	Jacob and Doaa	Human	CTRL3	Wildtype	iPSC	D7	Neural conversion (D7)	1	8.9			NA	1	NA	NA		CTRL	nuc_CTRL_7	ID519_B6_CTRL3_D7-Nuc_L001	21105234	21105234	162906	162354	632	632	20498191	49490804	49566558	25873978	5310	0.73386	0.221936	0.0442039	0.0115648	0.10358	0.8221
ID519_B7_CTRL3_D14-Cyto_L001_R1.fastq.gz	B7	CTRL3	D14-Cyto	L001	R1	ID519_B7_CTRL3_D14-Cyto_L001	B	7	14	pMN	Cytoplasmic	14_CTRL3_cyto	Giulia	Jacob and Giulia	Human	CTRL3	Wildtype	iPSC	D14	Patterened NPCs	1	9.5			NA	2	NA	NA	CTRL3 didn't look great in culture; some insoluble material upon CLB addition which could not be homogenised (at this stage homogenisation was typically easy amongst all other samples)	CTRL	cyto_CTRL_14	ID519_B7_CTRL3_D14-Cyto_L001	22010284	22010284	53702	53570	145	145	21545144	48437090	48458232	22889114	1346	0.916733	0.0600911	0.0231758	0.0217461	0.118152	0.6617
ID519_B8_CTRL3_D14-Nuc_L001_R1.fastq.gz	B8	CTRL3	D14-Nuc	L001	R1	ID519_B8_CTRL3_D14-Nuc_L001	B	8	14	pMN	Nuclear	14_CTRL3_nuc	Giulia	Jacob and Giulia	Human	CTRL3	Wildtype	iPSC	D14	Patterened NPCs	1	6			NA	2	NA	NA	CTRL3 didn't look great in culture; some insoluble material upon CLB addition which could not be homogenised (at this stage homogenisation was typically easy amongst all other samples)	CTRL	nuc_CTRL_14	ID519_B8_CTRL3_D14-Nuc_L001	25549712	25549712	127503	126368	167	167	24902769	58626420	58644811	30167667	296	0.75207	0.205946	0.041984	0.0150918	0.0879145	0.717
ID519_B9_CTRL3_immature-MNs-D22-Cyto_L001_R1.fastq.gz	B9	CTRL3	immature-MNs-D22-Cyto	L001	R1	ID519_B9_CTRL3_immature-MNs-D22-Cyto_L001	B	9	22	iMN	Cytoplasmic	22_CTRL3_cyto	Giulia	Jacob and Giulia	Human	CTRL3	Wildtype	iPSC	Immature MNs	MNs (D4 terminal differentiation)	1	9.6			NA	2	NA	NA		CTRL	cyto_CTRL_22	ID519_B9_CTRL3_immature-MNs-D22-Cyto_L001	23785849	23785849	366099	365886	202	202	23327974	57185882	57203541	23171367	699	0.909395	0.058262	0.0323427	0.0226681	0.12791	0.7492
ID519_C10_CTRL4_immature-MNs-D22-Nuc_L001_R1.fastq.gz	C10	CTRL4	immature-MNs-D22-Nuc	L001	R1	ID519_C10_CTRL4_immature-MNs-D22-Nuc_L001	C	10	22	iMN	Nuclear	22_CTRL4_nuc	Giulia	Jacob and Giulia	Human	CTRL4	Wildtype	iPSC	Immature MNs	MNs (D4 terminal differentiation)	1	8.2			NA	2	NA	NA		CTRL	nuc_CTRL_22	ID519_C10_CTRL4_immature-MNs-D22-Nuc_L001	22521184	22521184	77712	76529	140	140	22020481	50790054	50808173	25654498	1403	0.827966	0.134312	0.0377219	0.0151269	0.118859	0.732
ID519_C11_CTRL4_electrically-active-MNs-D35-Cyto_L001_R1.fastq.gz	C11	CTRL4	electrically-active-MNs-D35-Cyto	L001	R1	ID519_C11_CTRL4_electrically-active-MNs-D35-Cyto_L001	C	11	35	MN	Cytoplasmic	35_CTRL4_cyto	Giulia	Jacob and Giulia	Human	CTRL4	Wildtype	iPSC	Electrically active MNs	MNs (D17 terminal differentiation)	1	9.6			NA	2	NA	NA	CTRL4, CTRL5, MUT3 n2s had a very small proportion of MUT1l contaminant (about 5% only)	CTRL	cyto_CTRL_35	ID519_C11_CTRL4_electrically-active-MNs-D35-Cyto_L001	25613108	25613108	69303	68616	86	86	25126077	56598314	56608983	24956172	380	0.925421	0.0485561	0.0260227	0.0265905	0.124033	0.666
ID519_C12_CTRL4_electrically-active-MNs-D35-Nuc_L001_R1.fastq.gz	C12	CTRL4	electrically-active-MNs-D35-Nuc	L001	R1	ID519_C12_CTRL4_electrically-active-MNs-D35-Nuc_L001	C	12	35	MN	Nuclear	35_CTRL4_nuc	Giulia	Jacob and Giulia	Human	CTRL4	Wildtype	iPSC	Electrically active MNs	MNs (D17 terminal differentiation)	1	4.9	7.5		NA	2	NA	NA	CTRL4, CTRL5, MUT3 n2s had a very small proportion of MUT1l contaminant (about 5% only)	CTRL	nuc_CTRL_35	ID519_C12_CTRL4_electrically-active-MNs-D35-Nuc_L001	23450986	23450986	166655	166423	305	305	22832627	54037644	54077112	24242851	2027	0.864757	0.0977092	0.0375336	0.0174993	0.137189	0.7385
ID519_C1_CTRL4_iPS-D0-Cyto_L001_R1.fastq.gz	C1	CTRL4	iPS-D0-Cyto	L001	R1	ID519_C1_CTRL4_iPS-D0-Cyto_L001	C	1	0	iPSC	Cytoplasmic	0_CTRL4_cyto	Giulia	Jacob and Giulia	Human	CTRL4	Wildtype	iPSC	iPSC	undifferentiated	0.9	9.7			NA	1	NA	NA		CTRL	cyto_CTRL_0	ID519_C1_CTRL4_iPS-D0-Cyto_L001	25590673	25590673	46536	45783	572	572	24856660	56094168	56218253	24444486	6965	0.920536	0.0482423	0.0312214	0.0168913	0.107606	0.7105
ID519_C2_CTRL4_iPS-D0-Nuc_L001_R1.fastq.gz	C2	CTRL4	iPS-D0-Nuc	L001	R1	ID519_C2_CTRL4_iPS-D0-Nuc_L001	C	2	0	iPSC	Nuclear	0_CTRL4_nuc	Giulia	Jacob and Giulia	Human	CTRL4	Wildtype	iPSC	iPSC	undifferentiated	1	8.7	N/A	N/A	NA	1	NA	NA		CTRL	nuc_CTRL_0	ID519_C2_CTRL4_iPS-D0-Nuc_L001	25361178	25361178	67160	66497	233	233	24026260	55101758	55246402	30580782	14722	0.733703	0.216178	0.0501192	0.0103085	0.0951875	0.7771
ID519_C3_CTRL4_D3-Cyto_L001_R1.fastq.gz	C3	CTRL4	D3-Cyto	L001	R1	ID519_C3_CTRL4_D3-Cyto_L001	C	3	3	NPC_1	Cytoplasmic	3_CTRL4_cyto	Giulia	Jacob and Giulia	Human	CTRL4	Wildtype	iPSC	D3	Neural conversion (D3)	1	9.8			NA	1	NA	NA		CTRL	cyto_CTRL_3	ID519_C3_CTRL4_D3-Cyto_L001	24729882	24729882	65634	66219	404	404	24262373	55297034	55320234	22532506	1263	0.935171	0.0440228	0.0208065	0.0164502	0.104587	0.736
ID519_C4_CTRL4_D3-Nuc_L001_R1.fastq.gz	C4	CTRL4	D3-Nuc	L001	R1	ID519_C4_CTRL4_D3-Nuc_L001	C	4	3	NPC_1	Nuclear	3_CTRL4_nuc	Giulia	Jacob and Giulia	Human	CTRL4	Wildtype	iPSC	D3	Neural conversion (D3)	1	9.7			NA	1	NA	NA		CTRL	nuc_CTRL_3	ID519_C4_CTRL4_D3-Nuc_L001	22681590	22681590	85425	85753	308	308	22075659	51164022	51207882	25509276	2709	0.836168	0.130894	0.0329383	0.0155742	0.085876	0.7055
ID519_C5_CTRL4_D7-Cyto_L001_R1.fastq.gz	C5	CTRL4	D7-Cyto	L001	R1	ID519_C5_CTRL4_D7-Cyto_L001	C	5	7	NPC_2	Cytoplasmic	7_CTRL4_cyto	Giulia	Jacob and Doaa	Human	CTRL4	Wildtype	iPSC	D7	Neural conversion (D7)	1	9.5			NA	1	NA	NA	Accidently added 500ul homogenisation & lysis buffers (from Promega RNA extraction kit), thus diluting sample massively	CTRL	cyto_CTRL_7	ID519_C5_CTRL4_D7-Cyto_L001	26400041	26400041	257210	254626	701	701	25472922	61128534	61350932	24427193	18087	0.9082	0.0670422	0.0247576	0.0152298	0.0968316	0.6941
ID519_C6_CTRL4_D7-Nuc_L001_R1.fastq.gz	C6	CTRL4	D7-Nuc	L001	R1	ID519_C6_CTRL4_D7-Nuc_L001	C	6	7	NPC_2	Nuclear	7_CTRL4_nuc	Giulia	Jacob and Doaa	Human	CTRL4	Wildtype	iPSC	D7	Neural conversion (D7)	1	9.2			NA	1	NA	NA		CTRL	nuc_CTRL_7	ID519_C6_CTRL4_D7-Nuc_L001	23920752	23920752	135622	133778	333	333	23059849	54599450	54713060	28807866	4686	0.722562	0.235201	0.0422374	0.0118663	0.0895151	0.8288
ID519_C7_CTRL4_D14-Cyto_L001_R1.fastq.gz	C7	CTRL4	D14-Cyto	L001	R1	ID519_C7_CTRL4_D14-Cyto_L001	C	7	14	pMN	Cytoplasmic	14_CTRL4_cyto	Giulia	Jacob and Giulia	Human	CTRL4	Wildtype	iPSC	D14	Patterened NPCs	1	9.5			NA	2	NA	NA		CTRL	cyto_CTRL_14	ID519_C7_CTRL4_D14-Cyto_L001	28205588	28205588	95249	94649	249	249	27562824	62685962	62736178	27384180	3527	0.918562	0.0579977	0.0234405	0.019128	0.114324	0.606
ID519_C8_CTRL4_D14-Nuc_L001_R1.fastq.gz	C8	CTRL4	D14-Nuc	L001	R1	ID519_C8_CTRL4_D14-Nuc_L001	C	8	14	pMN	Nuclear	14_CTRL4_nuc	Giulia	Jacob and Giulia	Human	CTRL4	Wildtype	iPSC	D14	Patterened NPCs	1	9.1			NA	2	NA	NA		CTRL	nuc_CTRL_14	ID519_C8_CTRL4_D14-Nuc_L001	25317079	25317079	46113	45647	67	67	24651265	57125704	57155477	29242721	1303	0.801137	0.161095	0.0377684	0.0160171	0.0881543	0.71
ID519_C9_CTRL4_immature-MNs-D22-Cyto_L001_R1.fastq.gz	C9	CTRL4	immature-MNs-D22-Cyto	L001	R1	ID519_C9_CTRL4_immature-MNs-D22-Cyto_L001	C	9	22	iMN	Cytoplasmic	22_CTRL4_cyto	Giulia	Jacob and Giulia	Human	CTRL4	Wildtype	iPSC	Immature MNs	MNs (D4 terminal differentiation)	1	9.5			NA	2	NA	NA		CTRL	cyto_CTRL_22	ID519_C9_CTRL4_immature-MNs-D22-Cyto_L001	25373404	25373404	72553	71962	98	98	24833819	56181294	56237017	24377600	4509	0.929175	0.0461806	0.0246444	0.0213622	0.127075	0.6777
ID519_D10_CTRL5_immature-MNs-D22-Nuc_L001_R1.fastq.gz	D10	CTRL5	immature-MNs-D22-Nuc	L001	R1	ID519_D10_CTRL5_immature-MNs-D22-Nuc_L001	D	10	22	iMN	Nuclear	22_CTRL5_nuc	Giulia	Jacob and Giulia	Human	CTRL5	Wildtype	iPSC	Immature MNs	MNs (D4 terminal differentiation)	1	8.5			NA	2	NA	NA		CTRL	nuc_CTRL_22	ID519_D10_CTRL5_immature-MNs-D22-Nuc_L001	19039375	19039375	37994	37952	104	104	18516965	42365868	42403443	22435097	2128	0.813382	0.147931	0.0386872	0.0148769	0.111504	0.72
ID519_D11_CTRL5_electrically-active-MNs-D35-Cyto_L001_R1.fastq.gz	D11	CTRL5	electrically-active-MNs-D35-Cyto	L001	R1	ID519_D11_CTRL5_electrically-active-MNs-D35-Cyto_L001	D	11	35	MN	Cytoplasmic	35_CTRL5_cyto	Giulia	Jacob and Giulia	Human	CTRL5	Wildtype	iPSC	Electrically active MNs	MNs (D17 terminal differentiation)	1	9.4			NA	2	NA	NA	CTRL4, CTRL5, MUT3 n2s had a very small proportion of MUT1l contaminant (about 5% only)	CTRL	cyto_CTRL_35	ID519_D11_CTRL5_electrically-active-MNs-D35-Cyto_L001	20425768	20425768	34661	35698	95	95	20070355	44888050	44896159	20752758	215	0.921758	0.0504574	0.027785	0.0223606	0.133105	0.6939
ID519_D12_CTRL5_electrically-active-MNs-D35-Nuc_L001_R1.fastq.gz	D12	CTRL5	electrically-active-MNs-D35-Nuc	L001	R1	ID519_D12_CTRL5_electrically-active-MNs-D35-Nuc_L001	D	12	35	MN	Nuclear	35_CTRL5_nuc	Giulia	Jacob and Giulia	Human	CTRL5	Wildtype	iPSC	Electrically active MNs	MNs (D17 terminal differentiation)	1	5.9	6.7		NA	2	NA	NA	CTRL4, CTRL5, MUT3 n2s had a very small proportion of MUT1l contaminant (about 5% only)	CTRL	nuc_CTRL_35	ID519_D12_CTRL5_electrically-active-MNs-D35-Nuc_L001	25781038	25781038	65281	64412	616	616	24994667	57469002	57594837	28215768	9701	0.811031	0.143184	0.0457846	0.0131069	0.141272	0.7141
ID519_D1_CTRL5_iPS-D0-Cyto_L001_R1.fastq.gz	D1	CTRL5	iPS-D0-Cyto	L001	R1	ID519_D1_CTRL5_iPS-D0-Cyto_L001	D	1	0	iPSC	Cytoplasmic	0_CTRL5_cyto	Giulia	Jacob and Giulia	Human	CTRL5	Wildtype	iPSC	iPSC	undifferentiated	1	9.7			NA	1	NA	NA	CTRL2 & 5 iPSCs showed a little differentiation (5-10%)	CTRL	cyto_CTRL_0	ID519_D1_CTRL5_iPS-D0-Cyto_L001	25858176	25858176	54880	54604	538	538	25189759	56844272	56936186	24207731	5787	0.914355	0.0535378	0.0321071	0.0146954	0.107721	0.7157
ID519_D2_CTRL5_iPS-D0-Nuc_L001_R1.fastq.gz	D2	CTRL5	iPS-D0-Nuc	L001	R1	ID519_D2_CTRL5_iPS-D0-Nuc_L001	D	2	0	iPSC	Nuclear	0_CTRL5_nuc	Giulia	Jacob and Giulia	Human	CTRL5	Wildtype	iPSC	iPSC	undifferentiated	1	7.8	8.1	8.8	NA	1	NA	NA	CTRL2 & 5 iPSCs showed a little differentiation (5-10%)	CTRL	nuc_CTRL_0	ID519_D2_CTRL5_iPS-D0-Nuc_L001	22650603	22650603	464284	461287	363	363	21447345	56644416	56869645	27769645	4989	0.661496	0.270699	0.0678057	0.0117324	0.0793095	0.762
ID519_D3_CTRL5_D3-Cyto_L001_R1.fastq.gz	D3	CTRL5	D3-Cyto	L001	R1	ID519_D3_CTRL5_D3-Cyto_L001	D	3	3	NPC_1	Cytoplasmic	3_CTRL5_cyto	Giulia	Jacob and Giulia	Human	CTRL5	Wildtype	iPSC	D3	Neural conversion (D3)	1	9.9			NA	1	NA	NA		CTRL	cyto_CTRL_3	ID519_D3_CTRL5_D3-Cyto_L001	22096350	22096350	151939	155384	631	631	21596710	50647356	50691797	21603785	2683	0.915368	0.0600528	0.0245789	0.0148811	0.105917	0.7336
ID519_D4_CTRL5_D3-Nuc_L001_R1.fastq.gz	D4	CTRL5	D3-Nuc	L001	R1	ID519_D4_CTRL5_D3-Nuc_L001	D	4	3	NPC_1	Nuclear	3_CTRL5_nuc	Giulia	Jacob and Giulia	Human	CTRL5	Wildtype	iPSC	D3	Neural conversion (D3)	1	10			NA	1	NA	NA		CTRL	nuc_CTRL_3	ID519_D4_CTRL5_D3-Nuc_L001	22567146	22567146	140578	141100	658	658	22003794	51823582	52049418	26357353	8726	0.798131	0.163267	0.0386011	0.0118222	0.0967438	0.7384
ID519_D5_CTRL5_D7-Cyto_L001_R1.fastq.gz	D5	CTRL5	D7-Cyto	L001	R1	ID519_D5_CTRL5_D7-Cyto_L001	D	5	7	NPC_2	Cytoplasmic	7_CTRL5_cyto	Giulia	Jacob and Doaa	Human	CTRL5	Wildtype	iPSC	D7	Neural conversion (D7)	1	9.8			NA	1	NA	NA	Accidently added 500ul homogenisation & lysis buffers (from Promega RNA extraction kit), thus diluting sample massively	CTRL	cyto_CTRL_7	ID519_D5_CTRL5_D7-Cyto_L001	20849567	20849567	94772	92060	1016	1016	20248329	46803098	46957193	19592935	11088	0.932373	0.0474464	0.0201807	0.0134818	0.105495	0.7287
ID519_D6_CTRL5_D7-Nuc_L001_R1.fastq.gz	D6	CTRL5	D7-Nuc	L001	R1	ID519_D6_CTRL5_D7-Nuc_L001	D	6	7	NPC_2	Nuclear	7_CTRL5_nuc	Giulia	Jacob and Doaa	Human	CTRL5	Wildtype	iPSC	D7	Neural conversion (D7)	1	9.6			NA	1	NA	NA		CTRL	nuc_CTRL_7	ID519_D6_CTRL5_D7-Nuc_L001	22206205	22206205	88157	86903	435	435	21377672	50219632	50386063	26591829	13064	0.762819	0.196622	0.0405592	0.0122669	0.0925106	0.7345
ID519_D7_CTRL5_D14-Cyto_L001_R1.fastq.gz	D7	CTRL5	D14-Cyto	L001	R1	ID519_D7_CTRL5_D14-Cyto_L001	D	7	14	pMN	Cytoplasmic	14_CTRL5_cyto	Giulia	Jacob and Giulia	Human	CTRL5	Wildtype	iPSC	D14	Patterened NPCs	1	9.4			NA	2	NA	NA		CTRL	cyto_CTRL_14	ID519_D7_CTRL5_D14-Cyto_L001	22517457	22517457	49957	49718	232	232	22016700	49508122	49532378	22754366	1443	0.922868	0.0556154	0.0215166	0.0150136	0.11624	0.6647
ID519_D8_CTRL5_D14-Nuc_L001_R1.fastq.gz	D8	CTRL5	D14-Nuc	L001	R1	ID519_D8_CTRL5_D14-Nuc_L001	D	8	14	pMN	Nuclear	14_CTRL5_nuc	Giulia	Jacob and Giulia	Human	CTRL5	Wildtype	iPSC	D14	Patterened NPCs	1	8.6			NA	2	NA	NA		CTRL	nuc_CTRL_14	ID519_D8_CTRL5_D14-Nuc_L001	25675304	25675304	116969	117077	145	145	25007833	58793122	58835668	29862344	1509	0.774889	0.18474	0.0403706	0.0143654	0.0877898	0.7156
ID519_D9_CTRL5_immature-MNs-D22-Cyto_L001_R1.fastq.gz	D9	CTRL5	immature-MNs-D22-Cyto	L001	R1	ID519_D9_CTRL5_immature-MNs-D22-Cyto_L001	D	9	22	iMN	Cytoplasmic	22_CTRL5_cyto	Giulia	Jacob and Giulia	Human	CTRL5	Wildtype	iPSC	Immature MNs	MNs (D4 terminal differentiation)	1	9.4			NA	2	NA	NA		CTRL	cyto_CTRL_22	ID519_D9_CTRL5_immature-MNs-D22-Cyto_L001	21324118	21324118	84020	84556	104	104	20904112	47595060	47612197	21387189	957	0.927871	0.047044	0.0250853	0.0186756	0.12968	0.6811
ID519_E10_MUT1_immature-MNs-D22-Nuc_L001_R1.fastq.gz	E10	MUT1	immature-MNs-D22-Nuc	L001	R1	ID519_E10_MUT1_immature-MNs-D22-Nuc_L001	E	10	22	iMN	Nuclear	22_MUT1_nuc	Giulia	Jacob and Giulia	Human	MUT1	VCP R155C	iPSC	Immature MNs	MNs (D4 terminal differentiation)	1	8.6			NA	2	NA	NA	MUT1 technical replicate 1 - 1 well had started to peel quite a bit	VCP	nuc_VCP_22	ID519_E10_MUT1_immature-MNs-D22-Nuc_L001	21661160	21661160	28579	28756	215	215	21163329	47865534	47922324	24026582	4883	0.851328	0.114922	0.0337499	0.0151885	0.125903	0.7042
ID519_E11_MUT1_electrically-active-MNs-D35-Cyto_L001_R1.fastq.gz	E11	MUT1	electrically-active-MNs-D35-Cyto	L001	R1	ID519_E11_MUT1_electrically-active-MNs-D35-Cyto_L001	E	11	35	MN	Cytoplasmic	35_MUT1_cyto	Giulia	Jacob and Giulia	Human	MUT1	VCP R155C	iPSC	Electrically active MNs	MNs (D17 terminal differentiation)	1	9.4			NA	2	NA	NA		VCP	cyto_VCP_35	ID519_E11_MUT1_electrically-active-MNs-D35-Cyto_L001	22452653	22452653	59597	58251	91	91	22030560	49414378	49421525	22956522	378	0.92169	0.0508176	0.0274925	0.0241411	0.138983	0.6854
ID519_E12_MUT1_electrically-active-MNs-D35-Nuc_L001_R1.fastq.gz	E12	MUT1	electrically-active-MNs-D35-Nuc	L001	R1	ID519_E12_MUT1_electrically-active-MNs-D35-Nuc_L001	E	12	35	MN	Nuclear	35_MUT1_nuc	Giulia	Jacob and Giulia	Human	MUT1	VCP R155C	iPSC	Electrically active MNs	MNs (D17 terminal differentiation)	1	4.8	6.7		NA	2	NA	NA		VCP	nuc_VCP_35	ID519_E12_MUT1_electrically-active-MNs-D35-Nuc_L001	21333292	21333292	119967	119428	321	321	20688507	48355162	48421316	24797215	4569	0.810694	0.14395	0.0453558	0.015406	0.13548	0.7316
ID519_E1_MUT1_iPS-D0-Cyto_L001_R1.fastq.gz	E1	MUT1	iPS-D0-Cyto	L001	R1	ID519_E1_MUT1_iPS-D0-Cyto_L001	E	1	0	iPSC	Cytoplasmic	0_MUT1_cyto	Giulia	Jacob and Giulia	Human	MUT1	VCP R155C	iPSC	iPSC	undifferentiated	1	9			NA	1	NA	NA		VCP	cyto_VCP_0	ID519_E1_MUT1_iPS-D0-Cyto_L001	25247594	25247594	66265	66240	375	375	24503296	55722280	55841710	23294771	5862	0.910002	0.0552051	0.0347929	0.0146174	0.117981	0.735
ID519_E2_MUT1_iPS-D0-Nuc_L001_R1.fastq.gz	E2	MUT1	iPS-D0-Nuc	L001	R1	ID519_E2_MUT1_iPS-D0-Nuc_L001	E	2	0	iPSC	Nuclear	0_MUT1_nuc	Giulia	Jacob and Giulia	Human	MUT1	VCP R155C	iPSC	iPSC	undifferentiated	1	5.7	4	4.2	NA	1	NA	NA		VCP	nuc_VCP_0	ID519_E2_MUT1_iPS-D0-Nuc_L001	25640637	25640637	73799	71691	144	144	24228035	55743840	55934536	30446886	22433	0.671148	0.259683	0.0691688	0.00826709	0.103388	0.7593
ID519_E3_MUT1_D3-Cyto_L001_R1.fastq.gz	E3	MUT1	D3-Cyto	L001	R1	ID519_E3_MUT1_D3-Cyto_L001	E	3	3	NPC_1	Cytoplasmic	3_MUT1_cyto	Giulia	Jacob and Giulia	Human	MUT1	VCP R155C	iPSC	D3	Neural conversion (D3)	1	10			NA	1	NA	NA		VCP	cyto_VCP_3	ID519_E3_MUT1_D3-Cyto_L001	19036448	19036448	63627	63261	479	479	18488058	42476220	42528540	18806278	1951	0.927325	0.0507654	0.02191	0.0160467	0.103986	0.6835
ID519_E4_MUT1_D3-Nuc_L001_R1.fastq.gz	E4	MUT1	D3-Nuc	L001	R1	ID519_E4_MUT1_D3-Nuc_L001	E	4	3	NPC_1	Nuclear	3_MUT1_nuc	Giulia	Jacob and Giulia	Human	MUT1	VCP R155C	iPSC	D3	Neural conversion (D3)	1	9.6			NA	1	NA	NA		VCP	nuc_VCP_3	ID519_E4_MUT1_D3-Nuc_L001	19696447	19696447	63511	62764	187	187	19147382	44139236	44186400	23456586	3004	0.795802	0.165495	0.0387033	0.0116974	0.103331	0.7662
ID519_E5_MUT1_D7-Cyto_L001_R1.fastq.gz	E5	MUT1	D7-Cyto	L001	R1	ID519_E5_MUT1_D7-Cyto_L001	E	5	7	NPC_2	Cytoplasmic	7_MUT1_cyto	Giulia	Jacob and Doaa	Human	MUT1	VCP R155C	iPSC	D7	Neural conversion (D7)	1	9.8			NA	1	NA	NA		VCP	cyto_VCP_7	ID519_E5_MUT1_D7-Cyto_L001	24704641	24704641	86347	86322	800	800	24192537	54920720	54951566	22999215	1982	0.921845	0.0579799	0.0201749	0.0145685	0.103742	0.7627
ID519_E6_MUT1_D7-Nuc_L001_R1.fastq.gz	E6	MUT1	D7-Nuc	L001	R1	ID519_E6_MUT1_D7-Nuc_L001	E	6	7	NPC_2	Nuclear	7_MUT1_nuc	Giulia	Jacob and Doaa	Human	MUT1	VCP R155C	iPSC	D7	Neural conversion (D7)	1	9.1			NA	1	NA	NA		VCP	nuc_VCP_7	ID519_E6_MUT1_D7-Nuc_L001	26067449	26067449	76888	75444	755	755	25211820	58538244	58605416	31349343	3861	0.737899	0.220943	0.0411583	0.00960111	0.0990402	0.7407
ID519_E7_MUT1_D14-Cyto_L001_R1.fastq.gz	E7	MUT1	D14-Cyto	L001	R1	ID519_E7_MUT1_D14-Cyto_L001	E	7	14	pMN	Cytoplasmic	14_MUT1_cyto	Giulia	Jacob and Giulia	Human	MUT1	VCP R155C	iPSC	D14	Patterened NPCs	1	9.6			NA	2	NA	NA		VCP	cyto_VCP_14	ID519_E7_MUT1_D14-Cyto_L001	23956944	23956944	46635	46478	406	406	23277834	52051028	52271765	24229459	20383	0.911569	0.0660683	0.0223631	0.0152595	0.12043	0.6426
ID519_E8_MUT1_D14-Nuc_L001_R1.fastq.gz	E8	MUT1	D14-Nuc	L001	R1	ID519_E8_MUT1_D14-Nuc_L001	E	8	14	pMN	Nuclear	14_MUT1_nuc	Giulia	Jacob and Giulia	Human	MUT1	VCP R155C	iPSC	D14	Patterened NPCs	1	8.9			NA	2	NA	NA		VCP	nuc_VCP_14	ID519_E8_MUT1_D14-Nuc_L001	24115771	24115771	49648	49652	79	79	23564719	54260588	54274390	29048869	902	0.767876	0.193066	0.0390575	0.0135477	0.0925835	0.6957
ID519_E9_MUT1_immature-MNs-D22-Cyto_L001_R1.fastq.gz	E9	MUT1	immature-MNs-D22-Cyto	L001	R1	ID519_E9_MUT1_immature-MNs-D22-Cyto_L001	E	9	22	iMN	Cytoplasmic	22_MUT1_cyto	Giulia	Jacob and Giulia	Human	MUT1	VCP R155C	iPSC	Immature MNs	MNs (D4 terminal differentiation)	1	9.2			NA	2	NA	NA		VCP	cyto_VCP_22	ID519_E9_MUT1_immature-MNs-D22-Cyto_L001	20046894	20046894	52768	52735	68	68	19417048	43785230	43886967	19923407	7192	0.933153	0.0432372	0.0236099	0.0194357	0.128522	0.69
ID519_F10_MUT2_immature-MNs-D22-Nuc_L001_R1.fastq.gz	F10	MUT2	immature-MNs-D22-Nuc	L001	R1	ID519_F10_MUT2_immature-MNs-D22-Nuc_L001	F	10	22	iMN	Nuclear	22_MUT2_nuc	Giulia	Jacob and Giulia	Human	MUT2	VCP R155C	iPSC	Immature MNs	MNs (D4 terminal differentiation)	1	8.6			NA	2	NA	NA		VCP	nuc_VCP_22	ID519_F10_MUT2_immature-MNs-D22-Nuc_L001	19296113	19296113	34445	34472	107	107	18866714	43006722	43028561	22221488	1363	0.835499	0.128189	0.0363115	0.0159096	0.122093	0.7409
ID519_F11_MUT2_electrically-active-MNs-D35-Cyto_L001_R1.fastq.gz	F11	MUT2	electrically-active-MNs-D35-Cyto	L001	R1	ID519_F11_MUT2_electrically-active-MNs-D35-Cyto_L001	F	11	35	MN	Cytoplasmic	35_MUT2_cyto	Giulia	Jacob and Giulia	Human	MUT2	VCP R155C	iPSC	Electrically active MNs	MNs (D17 terminal differentiation)	1	9.4			NA	2	NA	NA	MUT2 n2 - one well gone/peeled	VCP	cyto_VCP_35	ID519_F11_MUT2_electrically-active-MNs-D35-Cyto_L001	22979603	22979603	73425	72545	67	67	22546760	50772016	50786321	22862078	939	0.929893	0.04415	0.0259566	0.0261925	0.133515	0.6906
ID519_F12_MUT2_electrically-active-MNs-D35-Nuc_L001_R1.fastq.gz	F12	MUT2	electrically-active-MNs-D35-Nuc	L001	R1	ID519_F12_MUT2_electrically-active-MNs-D35-Nuc_L001	F	12	35	MN	Nuclear	35_MUT2_nuc	Giulia	Jacob and Giulia	Human	MUT2	VCP R155C	iPSC	Electrically active MNs	MNs (D17 terminal differentiation)	1	8.1	8.2		NA	2	NA	NA	MUT2 n2 - one well gone/peeled	VCP	nuc_VCP_35	ID519_F12_MUT2_electrically-active-MNs-D35-Nuc_L001	25478268	25478268	39659	38899	378	378	24686875	56294084	56394942	28441349	7949	0.825567	0.134377	0.0400566	0.0174082	0.125298	0.7162
ID519_F1_MUT2_iPS-D0-Cyto_L001_R1.fastq.gz	F1	MUT2	iPS-D0-Cyto	L001	R1	ID519_F1_MUT2_iPS-D0-Cyto_L001	F	1	0	iPSC	Cytoplasmic	0_MUT2_cyto	Giulia	Jacob and Giulia	Human	MUT2	VCP R155C	iPSC	iPSC	undifferentiated	1	9.8			NA	1	NA	NA		VCP	cyto_VCP_0	ID519_F1_MUT2_iPS-D0-Cyto_L001	25109476	25109476	197531	195549	623	623	24597936	57384062	57417895	23846277	1920	0.895333	0.0673082	0.0373589	0.0167379	0.106607	0.7502
ID519_F2_MUT2_iPS-D0-Nuc_L001_R1.fastq.gz	F2	MUT2	iPS-D0-Nuc	L001	R1	ID519_F2_MUT2_iPS-D0-Nuc_L001	F	2	0	iPSC	Nuclear	0_MUT2_nuc	Giulia	Jacob and Giulia	Human	MUT2	VCP R155C	iPSC	iPSC	undifferentiated	1	3.3	4.6	3.9	NA	1	NA	NA		VCP	nuc_VCP_0	ID519_F2_MUT2_iPS-D0-Nuc_L001	22899204	22899204	269869	269818	1828	1828	21026865	52094410	52726722	28088103	51256	0.468708	0.425645	0.105647	0.00512915	0.0797973	0.6846
ID519_F3_MUT2_D3-Cyto_L001_R1.fastq.gz	F3	MUT2	D3-Cyto	L001	R1	ID519_F3_MUT2_D3-Cyto_L001	F	3	3	NPC_1	Cytoplasmic	3_MUT2_cyto	Giulia	Jacob and Giulia	Human	MUT2	VCP R155C	iPSC	D3	Neural conversion (D3)	1	9.7			NA	1	NA	NA		VCP	cyto_VCP_3	ID519_F3_MUT2_D3-Cyto_L001	23924499	23924499	103911	104205	326	326	23343568	53915776	53959488	23050356	3860	0.920476	0.0564199	0.0231039	0.0158301	0.10379	0.6847
ID519_F4_MUT2_D3-Nuc_L001_R1.fastq.gz	F4	MUT2	D3-Nuc	L001	R1	ID519_F4_MUT2_D3-Nuc_L001	F	4	3	NPC_1	Nuclear	3_MUT2_nuc	Giulia	Jacob and Giulia	Human	MUT2	VCP R155C	iPSC	D3	Neural conversion (D3)	1	7.1			NA	1	NA	NA		VCP	nuc_VCP_3	ID519_F4_MUT2_D3-Nuc_L001	17945676	17945676	129338	128291	551	551	16796984	39624662	40512648	21649071	83646	0.732505	0.217815	0.04968	0.0099681	0.104911	0.8267
ID519_F5_MUT2_D7-Cyto_L001_R1.fastq.gz	F5	MUT2	D7-Cyto	L001	R1	ID519_F5_MUT2_D7-Cyto_L001	F	5	7	NPC_2	Cytoplasmic	7_MUT2_cyto	Giulia	Jacob and Doaa	Human	MUT2	VCP R155C	iPSC	D7	Neural conversion (D7)	1	9.8			NA	1	NA	NA		VCP	cyto_VCP_7	ID519_F5_MUT2_D7-Cyto_L001	21289198	21289198	45468	45692	1054	1054	20811639	46965420	46996635	20338922	2325	0.922234	0.0575974	0.0201686	0.0144977	0.105346	0.7214
ID519_F6_MUT2_D7-Nuc_L001_R1.fastq.gz	F6	MUT2	D7-Nuc	L001	R1	ID519_F6_MUT2_D7-Nuc_L001	F	6	7	NPC_2	Nuclear	7_MUT2_nuc	Giulia	Jacob and Doaa	Human	MUT2	VCP R155C	iPSC	D7	Neural conversion (D7)	1	9.2			NA	1	NA	NA		VCP	nuc_VCP_7	ID519_F6_MUT2_D7-Nuc_L001	26226716	26226716	128833	129067	438	438	25548766	59935184	59962290	31108873	999	0.741124	0.217144	0.0417321	0.0105121	0.0990945	0.8085
ID519_F7_MUT2_D14-Cyto_L001_R1.fastq.gz	F7	MUT2	D14-Cyto	L001	R1	ID519_F7_MUT2_D14-Cyto_L001	F	7	14	pMN	Cytoplasmic	14_MUT2_cyto	Giulia	Jacob and Giulia	Human	MUT2	VCP R155C	iPSC	D14	Patterened NPCs	1	9.6			NA	2	NA	NA		VCP	cyto_VCP_14	ID519_F7_MUT2_D14-Cyto_L001	19930091	19930091	30259	30448	121	121	19488118	43579694	43594657	20690856	757	0.909551	0.0701225	0.0203265	0.016817	0.10565	0.6865
ID519_F8_MUT2_D14-Nuc_L001_R1.fastq.gz	F8	MUT2	D14-Nuc	L001	R1	ID519_F8_MUT2_D14-Nuc_L001	F	8	14	pMN	Nuclear	14_MUT2_nuc	Giulia	Jacob and Giulia	Human	MUT2	VCP R155C	iPSC	D14	Patterened NPCs	1	9.3			NA	2	NA	NA		VCP	nuc_VCP_14	ID519_F8_MUT2_D14-Nuc_L001	18896480	18896480	49766	50143	172	172	18297866	41966976	42049515	23424103	10053	0.771645	0.195921	0.0324339	0.0138254	0.0954464	0.7567
ID519_F9_MUT2_immature-MNs-D22-Cyto_L001_R1.fastq.gz	F9	MUT2	immature-MNs-D22-Cyto	L001	R1	ID519_F9_MUT2_immature-MNs-D22-Cyto_L001	F	9	22	iMN	Cytoplasmic	22_MUT2_cyto	Giulia	Jacob and Giulia	Human	MUT2	VCP R155C	iPSC	Immature MNs	MNs (D4 terminal differentiation)	1	9.5			NA	2	NA	NA		VCP	cyto_VCP_22	ID519_F9_MUT2_immature-MNs-D22-Cyto_L001	19989605	19989605	56203	56329	116	116	19623026	44328396	44339503	19943685	885	0.932026	0.0440363	0.0239373	0.0200927	0.126666	0.699
ID519_G10_MUT3_immature-MNs-D22-Nuc_L001_R1.fastq.gz	G10	MUT3	immature-MNs-D22-Nuc	L001	R1	ID519_G10_MUT3_immature-MNs-D22-Nuc_L001	G	10	22	iMN	Nuclear	22_MUT3_nuc	Giulia	Jacob and Giulia	Human	MUT3	VCP R191Q	iPSC	Immature MNs	MNs (D4 terminal differentiation)	1	8			NA	2	NA	NA		VCP	nuc_VCP_22	ID519_G10_MUT3_immature-MNs-D22-Nuc_L001	22634714	22634714	48078	47926	222	222	22098592	50393338	50403297	26114971	513	0.815972	0.144236	0.0397916	0.0152712	0.125137	0.6905
ID519_G11_MUT3_electrically-active-MNs-D35-Cyto_L001_R1.fastq.gz	G11	MUT3	electrically-active-MNs-D35-Cyto	L001	R1	ID519_G11_MUT3_electrically-active-MNs-D35-Cyto_L001	G	11	35	MN	Cytoplasmic	35_MUT3_cyto	Giulia	Jacob and Giulia	Human	MUT3	VCP R191Q	iPSC	Electrically active MNs	MNs (D17 terminal differentiation)	1	9.3			NA	2	NA	NA	CTRL4, CTRL5, MUT3 n2s had a very small proportion of MUT1l contaminant (about 5% only)	VCP	cyto_VCP_35	ID519_G11_CBID_electrically-active-MNs-D35-Cyto_L001	24662001	24662001	86402	85491	67	67	24193656	54591432	54608779	24597710	1204	0.920509	0.0528324	0.0266587	0.0245405	0.129645	0.67
ID519_G12_MUT3_electrically-active-MNs-D35-Nuc_L001_R1.fastq.gz	G12	MUT3	electrically-active-MNs-D35-Nuc	L001	R1	ID519_G12_MUT3_electrically-active-MNs-D35-Nuc_L001	G	12	35	MN	Nuclear	35_MUT3_nuc	Giulia	Jacob and Giulia	Human	MUT3	VCP R191Q	iPSC	Electrically active MNs	MNs (D17 terminal differentiation)	1	4.7	8.1		NA	2	NA	NA	CTRL4, CTRL5, MUT3 n2s had a very small proportion of MUT1l contaminant (about 5% only)	VCP	nuc_VCP_35	ID519_G12_CBID_electrically-active-MNs-D35-Nuc_L001	22564950	22564950	150939	150072	193	193	21790340	50885308	51096801	25493745	16802	0.846763	0.114231	0.0390063	0.0204375	0.136356	0.7067
ID519_G1_MUT3_iPS-D0-Cyto_L001_R1.fastq.gz	G1	MUT3	iPS-D0-Cyto	L001	R1	ID519_G1_MUT3_iPS-D0-Cyto_L001	G	1	0	iPSC	Cytoplasmic	0_MUT3_cyto	Giulia	Jacob and Giulia	Human	MUT3	VCP R191Q	iPSC	iPSC	undifferentiated	1	9.4			NA	1	NA	NA		VCP	cyto_VCP_0	ID519_G1_MUT3_iPS-D0-Cyto_L001	24519764	24519764	113684	111758	398	398	23809605	54427536	54496662	22705756	3370	0.93039	0.0426511	0.0269584	0.0153786	0.108041	0.6625
ID519_G2_MUT3_iPS-D0-Nuc_L001_R1.fastq.gz	G2	MUT3	iPS-D0-Nuc	L001	R1	ID519_G2_MUT3_iPS-D0-Nuc_L001	G	2	0	iPSC	Nuclear	0_MUT3_nuc	Giulia	Jacob and Giulia	Human	MUT3	VCP R191Q	iPSC	iPSC	undifferentiated	1	6	6.4	7.3	NA	1	NA	NA		VCP	nuc_VCP_0	ID519_G2_MUT3_iPS-D0-Nuc_L001	24491510	24491510	59194	59087	710	710	23651183	54736678	54810895	30563110	4533	0.688478	0.250351	0.0611714	0.0102301	0.106156	0.781
ID519_G3_MUT3_D3-Cyto_L001_R1.fastq.gz	G3	MUT3	D3-Cyto	L001	R1	ID519_G3_MUT3_D3-Cyto_L001	G	3	3	NPC_1	Cytoplasmic	3_MUT3_cyto	Giulia	Jacob and Giulia	Human	MUT3	VCP R191Q	iPSC	D3	Neural conversion (D3)	1	10			NA	1	NA	NA		VCP	cyto_VCP_3	ID519_G3_MUT3_D3-Cyto_L001	20949832	20949832	200527	199569	966	966	20519129	48715658	48739346	20371641	1269	0.923565	0.0516151	0.0248195	0.0162919	0.109685	0.757
ID519_G4_MUT3_D3-Nuc_L001_R1.fastq.gz	G4	MUT3	D3-Nuc	L001	R1	ID519_G4_MUT3_D3-Nuc_L001	G	4	3	NPC_1	Nuclear	3_MUT3_nuc	Giulia	Jacob and Giulia	Human	MUT3	VCP R191Q	iPSC	D3	Neural conversion (D3)	1	9.6			NA	1	NA	NA		VCP	nuc_VCP_3	ID519_G4_MUT3_D3-Nuc_L001	21936815	21936815	190910	190857	280	280	21381441	51414978	51442217	26583027	1901	0.769315	0.184967	0.045718	0.013209	0.0953836	0.7527
ID519_G5_MUT3_D7-Cyto_L001_R1.fastq.gz	G5	MUT3	D7-Cyto	L001	R1	ID519_G5_MUT3_D7-Cyto_L001	G	5	7	NPC_2	Cytoplasmic	7_MUT3_cyto	Giulia	Jacob and Doaa	Human	MUT3	VCP R191Q	iPSC	D7	Neural conversion (D7)	1	9.8			NA	1	NA	NA		VCP	cyto_VCP_7	ID519_G5_MUT3_D7-Cyto_L001	25272346	25272346	70832	70442	894	894	24726878	56285042	56316802	23450544	686	0.922388	0.0570465	0.0205659	0.0154179	0.108047	0.7655
ID519_G6_MUT3_D7-Nuc_L001_R1.fastq.gz	G6	MUT3	D7-Nuc	L001	R1	ID519_G6_MUT3_D7-Nuc_L001	G	6	7	NPC_2	Nuclear	7_MUT3_nuc	Giulia	Jacob and Doaa	Human	MUT3	VCP R191Q	iPSC	D7	Neural conversion (D7)	1	9.1			NA	1	NA	NA		VCP	nuc_VCP_7	ID519_G6_MUT3_D7-Nuc_L001	25866027	25866027	296544	296537	854	854	25045271	61685652	61736440	30983412	3581	0.730368	0.221778	0.0478541	0.0108825	0.0993939	0.7363
ID519_G7_MUT3_D14-Cyto_L001_R1.fastq.gz	G7	MUT3	D14-Cyto	L001	R1	ID519_G7_MUT3_D14-Cyto_L001	G	7	14	pMN	Cytoplasmic	14_MUT3_cyto	Giulia	Jacob and Giulia	Human	MUT3	VCP R191Q	iPSC	D14	Patterened NPCs	1	9.5			NA	2	NA	NA		VCP	cyto_VCP_14	ID519_G7_MUT3_D14-Cyto_L001	23080037	23080037	59563	58915	490	490	22482417	50395110	50416525	23764512	1250	0.90153	0.0764533	0.0220163	0.0173987	0.113173	0.6609
ID519_G8_MUT3_D14-Nuc_L001_R1.fastq.gz	G8	MUT3	D14-Nuc	L001	R1	ID519_G8_MUT3_D14-Nuc_L001	G	8	14	pMN	Nuclear	14_MUT3_nuc	Giulia	Jacob and Giulia	Human	MUT3	VCP R191Q	iPSC	D14	Patterened NPCs	1	8.5			NA	2	NA	NA		VCP	nuc_VCP_14	ID519_G8_MUT3_D14-Nuc_L001	22966080	22966080	71606	71462	183	183	22303885	51695864	51750201	28225408	4397	0.745664	0.21703	0.037306	0.0136949	0.0924809	0.742
ID519_G9_MUT3_immature-MNs-D22-Cyto_L001_R1.fastq.gz	G9	MUT3	immature-MNs-D22-Cyto	L001	R1	ID519_G9_MUT3_immature-MNs-D22-Cyto_L001	G	9	22	iMN	Cytoplasmic	22_MUT3_cyto	Giulia	Jacob and Giulia	Human	MUT3	VCP R191Q	iPSC	Immature MNs	MNs (D4 terminal differentiation)	1	9.3			NA	2	NA	NA		VCP	cyto_VCP_22	ID519_G9_MUT3_immature-MNs-D22-Cyto_L001	20943006	20943006	72206	72222	185	185	20526062	46526484	46552726	21234167	1958	0.927149	0.0479663	0.0248848	0.0220101	0.12974	0.7075
ID519_H10_MUT4_immature-MNs-D22-Nuc_L001_R1.fastq.gz	H10	MUT4	immature-MNs-D22-Nuc	L001	R1	ID519_H10_MUT4_immature-MNs-D22-Nuc_L001	H	10	22	iMN	Nuclear	22_MUT4_nuc	Giulia	Jacob and Giulia	Human	MUT4	VCP R191Q	iPSC	Immature MNs	MNs (D4 terminal differentiation)	1	8.1			NA	2	NA	NA		VCP	nuc_VCP_22	ID519_H10_MUT4_immature-MNs-D22-Nuc_L001	23441537	23441537	38251	37966	102	102	22878452	52008200	52049246	25733704	2933	0.823758	0.138511	0.0377307	0.0141458	0.122954	0.6844
ID519_H11_MUT4_electrically-active-MNs-D35-Cyto_L001_R1.fastq.gz	H11	MUT4	electrically-active-MNs-D35-Cyto	L001	R1	ID519_H11_MUT4_electrically-active-MNs-D35-Cyto_L001	H	11	35	MN	Cytoplasmic	35_MUT4_cyto	Giulia	Jacob and Giulia	Human	MUT4	VCP R191Q	iPSC	Electrically active MNs	MNs (D17 terminal differentiation)	1	8.9			NA	2	NA	NA		VCP	cyto_VCP_35	ID519_H11_MUT4_electrically-active-MNs-D35-Cyto_L001	24769793	24769793	52436	51274	253	253	24246209	54539170	54550717	24192321	761	0.91779	0.0562825	0.0259272	0.0218096	0.13258	0.67
ID519_H12_MUT4_electrically-active-MNs-D35-Nuc_L001_R1.fastq.gz	H12	MUT4	electrically-active-MNs-D35-Nuc	L001	R1	ID519_H12_MUT4_electrically-active-MNs-D35-Nuc_L001	H	12	35	MN	Nuclear	35_MUT4_nuc	Giulia	Jacob and Giulia	Human	MUT4	VCP R191Q	iPSC	Electrically active MNs	MNs (D17 terminal differentiation)	1	6.1	5		NA	2	NA	NA		VCP	nuc_VCP_35	ID519_H12_MUT4_electrically-active-MNs-D35-Nuc_L001	20956007	20956007	62402	61158	2352	2352	19597068	45388554	45603468	22292366	13417	0.747692	0.201729	0.050579	0.00948493	0.151497	0.6695
ID519_H1_MUT4_iPS-D0-Cyto_L001_R1.fastq.gz	H1	MUT4	iPS-D0-Cyto	L001	R1	ID519_H1_MUT4_iPS-D0-Cyto_L001	H	1	0	iPSC	Cytoplasmic	0_MUT4_cyto	Giulia	Jacob and Giulia	Human	MUT4	VCP R191Q	iPSC	iPSC	undifferentiated	1	9.2			NA	1	NA	NA		VCP	cyto_VCP_0	ID519_H1_MUT4_iPS-D0-Cyto_L001	25584851	25584851	291183	293269	348	348	25031692	59956734	59972256	23697866	740	0.921638	0.0462039	0.032158	0.0145034	0.103917	0.6423
ID519_H2_MUT4_iPS-D0-Nuc_L001_R1.fastq.gz	H2	MUT4	iPS-D0-Nuc	L001	R1	ID519_H2_MUT4_iPS-D0-Nuc_L001	H	2	0	iPSC	Nuclear	0_MUT4_nuc	Giulia	Jacob and Giulia	Human	MUT4	VCP R191Q	iPSC	iPSC	undifferentiated	1	8.9	did't run	9.7	NA	1	NA	NA		VCP	nuc_VCP_0	ID519_H2_MUT4_iPS-D0-Nuc_L001	25765741	25765741	72808	72011	423	423	24994398	57667668	57708211	30746054	2685	0.760968	0.193515	0.0455171	0.0130757	0.089645	0.7337
ID519_H3_MUT4_D3-Cyto_L001_R1.fastq.gz	H3	MUT4	D3-Cyto	L001	R1	ID519_H3_MUT4_D3-Cyto_L001	H	3	3	NPC_1	Cytoplasmic	3_MUT4_cyto	Giulia	Jacob and Giulia	Human	MUT4	VCP R191Q	iPSC	D3	Neural conversion (D3)	1	9.8			NA	1	NA	NA		VCP	cyto_VCP_3	ID519_H3_MUT4_D3-Cyto_L001	22391683	22391683	50272	50343	185	185	21974902	49756798	49780647	21730692	1688	0.928455	0.0518337	0.0197112	0.0168921	0.100335	0.7217
ID519_H4_MUT4_D3-Nuc_L001_R1.fastq.gz	H4	MUT4	D3-Nuc	L001	R1	ID519_H4_MUT4_D3-Nuc_L001	H	4	3	NPC_1	Nuclear	3_MUT4_nuc	Giulia	Jacob and Giulia	Human	MUT4	VCP R191Q	iPSC	D3	Neural conversion (D3)	1	10			NA	1	NA	NA		VCP	nuc_VCP_3	ID519_H4_MUT4_D3-Nuc_L001	25246489	25246489	45306	44585	118	118	24610350	56484060	56519245	29247381	1849	0.797211	0.167651	0.0351382	0.0140474	0.0825449	0.7407
ID519_H5_MUT4_D7-Cyto_L001_R1.fastq.gz	H5	MUT4	D7-Cyto	L001	R1	ID519_H5_MUT4_D7-Cyto_L001	H	5	7	NPC_2	Cytoplasmic	7_MUT4_cyto	Giulia	Jacob and Doaa	Human	MUT4	VCP R191Q	iPSC	D7	Neural conversion (D7)	1	9.6			NA	1	NA	NA		VCP	cyto_VCP_7	ID519_H5_MUT4_D7-Cyto_L001	26388049	26388049	46511	46694	425	425	25866601	58143642	58167111	24765714	697	0.92598	0.0549767	0.0190432	0.0157833	0.10699	0.6935
ID519_H6_MUT4_D7-Nuc_L001_R1.fastq.gz	H6	MUT4	D7-Nuc	L001	R1	ID519_H6_MUT4_D7-Nuc_L001	H	6	7	NPC_2	Nuclear	7_MUT4_nuc	Giulia	Jacob and Doaa	Human	MUT4	VCP R191Q	iPSC	D7	Neural conversion (D7)	1	9.5			NA	1	NA	NA		VCP	nuc_VCP_7	ID519_H6_MUT4_D7-Nuc_L001	23125875	23125875	105788	104091	959	959	22509957	52761634	52835876	28119747	4215	0.762836	0.198673	0.0384908	0.0115502	0.0997718	0.7896
ID519_H7_MUT4_D14-Cyto_L001_R1.fastq.gz	H7	MUT4	D14-Cyto	L001	R1	ID519_H7_MUT4_D14-Cyto_L001	H	7	14	pMN	Cytoplasmic	14_MUT4_cyto	Giulia	Jacob and Giulia	Human	MUT4	VCP R191Q	iPSC	D14	Patterened NPCs	1	9.5			NA	2	NA	NA		VCP	cyto_VCP_14	ID519_H7_MUT4_D14-Cyto_L001	25356889	25356889	76626	73719	170	170	24694972	55557198	55863856	26366946	13740	0.898995	0.0791235	0.0218817	0.0175766	0.113601	0.6441
ID519_H8_MUT4_D14-Nuc_L001_R1.fastq.gz	H8	MUT4	D14-Nuc	L001	R1	ID519_H8_MUT4_D14-Nuc_L001	H	8	14	pMN	Nuclear	14_MUT4_nuc	Giulia	Jacob and Giulia	Human	MUT4	VCP R191Q	iPSC	D14	Patterened NPCs	1	9			NA	2	NA	NA		VCP	nuc_VCP_14	ID519_H8_MUT4_D14-Nuc_L001	23080936	23080936	63222	58366	47	47	22476913	52031900	52048593	28297267	1654	0.761988	0.203467	0.034545	0.0147838	0.0814113	0.6848
ID519_H9_MUT4_immature-MNs-D22-Cyto_L001_R1.fastq.gz	H9	MUT4	immature-MNs-D22-Cyto	L001	R1	ID519_H9_MUT4_immature-MNs-D22-Cyto_L001	H	9	22	iMN	Cytoplasmic	22_MUT4_cyto	Giulia	Jacob and Giulia	Human	MUT4	VCP R191Q	iPSC	Immature MNs	MNs (D4 terminal differentiation)	1	9.2			NA	2	NA	NA		VCP	cyto_VCP_22	ID519_H9_MUT4_immature-MNs-D22-Cyto_L001	19061040	19061040	63595	61364	115	115	18531945	42103038	42180637	20342493	5801	0.912076	0.060807	0.0271174	0.0201049	0.136278	0.6667
ID519_A10_CTRL1_immature-MNs-D22-Nuc_S10_L001_R1_001.fastq.gz	A10	CTRL1	immature-MNs-D22-Nuc	L001	R1	ID519_A10_CTRL1_immature-MNs-D22-Nuc_S10_L001	A	10	22	iMN	Nuclear	22_CTRL1_nuc	Giulia	Jacob and Giulia	Human	CTRL1	Wildtype	iPSC	Immature MNs	MNs (D4 terminal differentiation)	1	8.8			NA	2	NA	NA		CTRL	nuc_CTRL_22	ID519_A10_CTRL1_immature-MNs-D22-Nuc_S10_L001	10297174	10297174	19519	19733	99	70	10002667	22868248	22909692	12182444	3320	0.850768	0.115617	0.033615	0.0191233	0.108238	0.678
ID519_A10_CTRL1_immature-MNs-D22-Nuc_S10_L002_R1_001.fastq.gz	A10	CTRL1	immature-MNs-D22-Nuc	L002	R1	ID519_A10_CTRL1_immature-MNs-D22-Nuc_S10_L002	A	10	22	iMN	Nuclear	22_CTRL1_nuc	Giulia	Jacob and Giulia	Human	CTRL1	Wildtype	iPSC	Immature MNs	MNs (D4 terminal differentiation)	1	8.8			NA	2	NA	NA		CTRL	nuc_CTRL_22	ID519_A10_CTRL1_immature-MNs-D22-Nuc_S10_L002	10064163	10064163	18777	18995	78	85	9777246	22345154	22381467	12088823	3104	0.850814	0.115734	0.0334519	0.0190268	0.108583	0.6812
ID519_A11_CTRL1_electrically-active-MNs-D35-Cyto_S11_L001_R1_001.fastq.gz	A11	CTRL1	electrically-active-MNs-D35-Cyto	L001	R1	ID519_A11_CTRL1_electrically-active-MNs-D35-Cyto_S11_L001	A	11	35	MN	Cytoplasmic	35_CTRL1_cyto	Giulia	Jacob and Giulia	Human	CTRL1	Wildtype	iPSC	Electrically active MNs	MNs (D17 terminal differentiation)	1	9.3			NA	2	NA	NA	CTRL1 n2 - 1 well gone/peeled	CTRL	cyto_CTRL_35	ID519_A11_CTRL1_electrically-active-MNs-D35-Cyto_S11_L001	18254	18254	59	60	0	0	17768	40648	41551	30949	15	0.926058	0.0483752	0.025567	0.0245983	0.124971	0.6845
ID519_A11_CTRL1_electrically-active-MNs-D35-Cyto_S11_L002_R1_001.fastq.gz	A11	CTRL1	electrically-active-MNs-D35-Cyto	L002	R1	ID519_A11_CTRL1_electrically-active-MNs-D35-Cyto_S11_L002	A	11	35	MN	Cytoplasmic	35_CTRL1_cyto	Giulia	Jacob and Giulia	Human	CTRL1	Wildtype	iPSC	Electrically active MNs	MNs (D17 terminal differentiation)	1	9.3			NA	2	NA	NA	CTRL1 n2 - 1 well gone/peeled	CTRL	cyto_CTRL_35	ID519_A11_CTRL1_electrically-active-MNs-D35-Cyto_S11_L002	17801	17801	49	53	0	0	17308	39362	40138	30546	14	0.928785	0.0454184	0.0257966	0.0262699	0.12085	0.6772
ID519_A12_CTRL1_electrically-active-MNs-D35-Nuc_S12_L001_R1_001.fastq.gz	A12	CTRL1	electrically-active-MNs-D35-Nuc	L001	R1	ID519_A12_CTRL1_electrically-active-MNs-D35-Nuc_S12_L001	A	12	35	MN	Nuclear	35_CTRL1_nuc	Giulia	Jacob and Giulia	Human	CTRL1	Wildtype	iPSC	Electrically active MNs	MNs (D17 terminal differentiation)	1	7.5	N/A		NA	2	NA	NA	CTRL1 n2 - 1 well gone/peeled	CTRL	nuc_CTRL_35	ID519_A12_CTRL1_electrically-active-MNs-D35-Nuc_S12_L001	12228916	12228916	85576	84415	180	150	11642822	27380550	27851441	13454449	34229	0.853999	0.10696	0.0390415	0.0178835	0.130258	0.7057
ID519_A12_CTRL1_electrically-active-MNs-D35-Nuc_S12_L002_R1_001.fastq.gz	A12	CTRL1	electrically-active-MNs-D35-Nuc	L002	R1	ID519_A12_CTRL1_electrically-active-MNs-D35-Nuc_S12_L002	A	12	35	MN	Nuclear	35_CTRL1_nuc	Giulia	Jacob and Giulia	Human	CTRL1	Wildtype	iPSC	Electrically active MNs	MNs (D17 terminal differentiation)	1	7.5	N/A		NA	2	NA	NA	CTRL1 n2 - 1 well gone/peeled	CTRL	nuc_CTRL_35	ID519_A12_CTRL1_electrically-active-MNs-D35-Nuc_S12_L002	12007502	12007502	83323	82421	169	155	11425074	26877266	27296486	13414382	32257	0.853998	0.106945	0.0390564	0.0177008	0.130851	0.7066
ID519_A1_CTRL1_iPS-D0-Cyto_S1_L001_R1_001.fastq.gz	A1	CTRL1	iPS-D0-Cyto	L001	R1	ID519_A1_CTRL1_iPS-D0-Cyto_S1_L001	A	1	0	iPSC	Cytoplasmic	0_CTRL1_cyto	Giulia	Jacob and Giulia	Human	CTRL1	Wildtype	iPSC	iPSC	undifferentiated	0.95	9.7			NA	1	NA	NA		CTRL	cyto_CTRL_0	ID519_A1_CTRL1_iPS-D0-Cyto_S1_L001	10547692	10547692	36156	36640	129	66	10278962	23394178	23562038	11070485	6266	0.92904	0.0439047	0.0270554	0.0162992	0.10601	0.7618
ID519_A1_CTRL1_iPS-D0-Cyto_S1_L002_R1_001.fastq.gz	A1	CTRL1	iPS-D0-Cyto	L002	R1	ID519_A1_CTRL1_iPS-D0-Cyto_S1_L002	A	1	0	iPSC	Cytoplasmic	0_CTRL1_cyto	Giulia	Jacob and Giulia	Human	CTRL1	Wildtype	iPSC	iPSC	undifferentiated	0.95	9.7			NA	1	NA	NA		CTRL	cyto_CTRL_0	ID519_A1_CTRL1_iPS-D0-Cyto_S1_L002	10412697	10412697	35225	35705	96	70	10145894	23082624	23233156	11058724	6245	0.928979	0.0438999	0.0271214	0.0161073	0.106234	0.7627
ID519_A2_CTRL1_iPS-D0-Nuc_S2_L001_R1_001.fastq.gz	A2	CTRL1	iPS-D0-Nuc	L001	R1	ID519_A2_CTRL1_iPS-D0-Nuc_S2_L001	A	2	0	iPSC	Nuclear	0_CTRL1_nuc	Giulia	Jacob and Giulia	Human	CTRL1	Wildtype	iPSC	iPSC	undifferentiated	1	9	7.9	8.5	NA	1	NA	NA		CTRL	nuc_CTRL_0	ID519_A2_CTRL1_iPS-D0-Nuc_S2_L001	7514280	7514280	11371	11483	20	32	7263884	16768540	16848993	10305410	5913	0.737908	0.210714	0.0513786	0.0135937	0.0909304	0.7792
ID519_A2_CTRL1_iPS-D0-Nuc_S2_L002_R1_001.fastq.gz	A2	CTRL1	iPS-D0-Nuc	L002	R1	ID519_A2_CTRL1_iPS-D0-Nuc_S2_L002	A	2	0	iPSC	Nuclear	0_CTRL1_nuc	Giulia	Jacob and Giulia	Human	CTRL1	Wildtype	iPSC	iPSC	undifferentiated	1	9	7.9	8.5	NA	1	NA	NA		CTRL	nuc_CTRL_0	ID519_A2_CTRL1_iPS-D0-Nuc_S2_L002	7392537	7392537	11213	11221	22	58	7147128	16486936	16561920	10275196	5998	0.73733	0.211293	0.0513765	0.0134659	0.0914523	0.7789
ID519_A3_CTRL1_D3-Cyto_S3_L001_R1_001.fastq.gz	A3	CTRL1	D3-Cyto	L001	R1	ID519_A3_CTRL1_D3-Cyto_S3_L001	A	3	3	NPC_1	Cytoplasmic	3_CTRL1_cyto	Giulia	Jacob and Giulia	Human	CTRL1	Wildtype	iPSC	D3	Neural conversion (D3)	1	10			NA	1	NA	NA		CTRL	cyto_CTRL_3	ID519_A3_CTRL1_D3-Cyto_S3_L001	12290439	12290439	66982	67674	204	181	12015612	28242706	28274059	13143063	2668	0.902409	0.0719662	0.0256247	0.0160745	0.102902	0.737
ID519_A3_CTRL1_D3-Cyto_S3_L002_R1_001.fastq.gz	A3	CTRL1	D3-Cyto	L002	R1	ID519_A3_CTRL1_D3-Cyto_S3_L002	A	3	3	NPC_1	Cytoplasmic	3_CTRL1_cyto	Giulia	Jacob and Giulia	Human	CTRL1	Wildtype	iPSC	D3	Neural conversion (D3)	1	10			NA	1	NA	NA		CTRL	cyto_CTRL_3	ID519_A3_CTRL1_D3-Cyto_S3_L002	12089861	12089861	65079	66187	183	182	11818647	27772070	27801530	13090180	2462	0.902457	0.071964	0.0255793	0.015999	0.103217	0.7398
ID519_A4_CTRL1_D3-Nuc_S4_L001_R1_001.fastq.gz	A4	CTRL1	D3-Nuc	L001	R1	ID519_A4_CTRL1_D3-Nuc_S4_L001	A	4	3	NPC_1	Nuclear	3_CTRL1_nuc	Giulia	Jacob and Giulia	Human	CTRL1	Wildtype	iPSC	D3	Neural conversion (D3)	1	9.7			NA	1	NA	NA		CTRL	nuc_CTRL_3	ID519_A4_CTRL1_D3-Nuc_S4_L001	31980369	31980369	190179	190919	346	523	30646343	73051626	73303620	34088714	18353	0.785213	0.173755	0.0410317	0.014851	0.0877854	0.6872
ID519_A4_CTRL1_D3-Nuc_S4_L002_R1_001.fastq.gz	A4	CTRL1	D3-Nuc	L002	R1	ID519_A4_CTRL1_D3-Nuc_S4_L002	A	4	3	NPC_1	Nuclear	3_CTRL1_nuc	Giulia	Jacob and Giulia	Human	CTRL1	Wildtype	iPSC	D3	Neural conversion (D3)	1	9.7			NA	1	NA	NA		CTRL	nuc_CTRL_3	ID519_A4_CTRL1_D3-Nuc_S4_L002	31369577	31369577	184791	185812	312	530	30058158	71607274	71835581	33921444	15813	0.7851	0.174024	0.0408766	0.0147642	0.0881315	0.6856
ID519_A5_CTRL1_D7-Cyto_S5_L001_R1_001.fastq.gz	A5	CTRL1	D7-Cyto	L001	R1	ID519_A5_CTRL1_D7-Cyto_S5_L001	A	5	7	NPC_2	Cytoplasmic	7_CTRL1_cyto	Giulia	Jacob and Doaa	Human	CTRL1	Wildtype	iPSC	D7	Neural conversion (D7)	1	9.8			NA	1	NA	NA		CTRL	cyto_CTRL_7	ID519_A5_CTRL1_D7-Cyto_S5_L001	28155460	28155460	104419	105394	1330	860	27172574	62241596	62646049	24528265	37343	0.922878	0.0568143	0.0203074	0.017311	0.104823	0.7642
ID519_A5_CTRL1_D7-Cyto_S5_L002_R1_001.fastq.gz	A5	CTRL1	D7-Cyto	L002	R1	ID519_A5_CTRL1_D7-Cyto_S5_L002	A	5	7	NPC_2	Cytoplasmic	7_CTRL1_cyto	Giulia	Jacob and Doaa	Human	CTRL1	Wildtype	iPSC	D7	Neural conversion (D7)	1	9.8			NA	1	NA	NA		CTRL	cyto_CTRL_7	ID519_A5_CTRL1_D7-Cyto_S5_L002	27703346	27703346	101382	102128	1385	826	26736203	61225812	61581491	24468648	34754	0.922851	0.0568603	0.020289	0.0171681	0.105108	0.7675
ID519_A6_CTRL1_D7-Nuc_S6_L001_R1_001.fastq.gz	A6	CTRL1	D7-Nuc	L001	R1	ID519_A6_CTRL1_D7-Nuc_S6_L001	A	6	7	NPC_2	Nuclear	7_CTRL1_nuc	Giulia	Jacob and Doaa	Human	CTRL1	Wildtype	iPSC	D7	Neural conversion (D7)	1	8.7			NA	1	NA	NA		CTRL	nuc_CTRL_7	ID519_A6_CTRL1_D7-Nuc_S6_L001	14553107	14553107	83629	84286	536	840	13973496	33533080	33653818	17944819	8371	0.746046	0.21063	0.0433243	0.0132467	0.09356	0.7058
ID519_A6_CTRL1_D7-Nuc_S6_L002_R1_001.fastq.gz	A6	CTRL1	D7-Nuc	L002	R1	ID519_A6_CTRL1_D7-Nuc_S6_L002	A	6	7	NPC_2	Nuclear	7_CTRL1_nuc	Giulia	Jacob and Doaa	Human	CTRL1	Wildtype	iPSC	D7	Neural conversion (D7)	1	8.7			NA	1	NA	NA		CTRL	nuc_CTRL_7	ID519_A6_CTRL1_D7-Nuc_S6_L002	14261568	14261568	81095	81997	531	842	13692543	32852492	32964521	17832050	7317	0.745706	0.211081	0.0432131	0.0130722	0.0939166	0.7073
ID519_A7_CTRL1_D14-Cyto_S7_L001_R1_001.fastq.gz	A7	CTRL1	D14-Cyto	L001	R1	ID519_A7_CTRL1_D14-Cyto_S7_L001	A	7	14	pMN	Cytoplasmic	14_CTRL1_cyto	Giulia	Jacob and Giulia	Human	CTRL1	Wildtype	iPSC	D14	Patterened NPCs	1	9.5			NA	2	NA	NA		CTRL	cyto_CTRL_14	ID519_A7_CTRL1_D14-Cyto_S7_L001	13868344	13868344	80890	81670	188	164	13553552	31556052	31626475	14716670	5166	0.916334	0.0585512	0.0251144	0.0186771	0.118847	0.6628
ID519_A7_CTRL1_D14-Cyto_S7_L002_R1_001.fastq.gz	A7	CTRL1	D14-Cyto	L002	R1	ID519_A7_CTRL1_D14-Cyto_S7_L002	A	7	14	pMN	Cytoplasmic	14_CTRL1_cyto	Giulia	Jacob and Giulia	Human	CTRL1	Wildtype	iPSC	D14	Patterened NPCs	1	9.5			NA	2	NA	NA		CTRL	cyto_CTRL_14	ID519_A7_CTRL1_D14-Cyto_S7_L002	13613024	13613024	78199	79006	199	178	13301060	30944266	31007185	14646313	5091	0.916304	0.0586182	0.0250781	0.0185961	0.119301	0.6625
ID519_A8_CTRL1_D14-Nuc_S8_L001_R1_001.fastq.gz	A8	CTRL1	D14-Nuc	L001	R1	ID519_A8_CTRL1_D14-Nuc_S8_L001	A	8	14	pMN	Nuclear	14_CTRL1_nuc	Giulia	Jacob and Giulia	Human	CTRL1	Wildtype	iPSC	D14	Patterened NPCs	1	8.4			NA	2	NA	NA		CTRL	nuc_CTRL_14	ID519_A8_CTRL1_D14-Nuc_S8_L001	34405090	34405090	78626	78706	296	429	33437341	77965214	78119830	37150845	13966	0.760914	0.198124	0.040962	0.0166091	0.0852947	0.673
ID519_A8_CTRL1_D14-Nuc_S8_L002_R1_001.fastq.gz	A8	CTRL1	D14-Nuc	L002	R1	ID519_A8_CTRL1_D14-Nuc_S8_L002	A	8	14	pMN	Nuclear	14_CTRL1_nuc	Giulia	Jacob and Giulia	Human	CTRL1	Wildtype	iPSC	D14	Patterened NPCs	1	8.4			NA	2	NA	NA		CTRL	nuc_CTRL_14	ID519_A8_CTRL1_D14-Nuc_S8_L002	33704676	33704676	76188	76421	331	502	32753407	76357918	76495894	36948868	13096	0.760573	0.198414	0.0410131	0.016559	0.0854866	0.6707
ID519_A9_CTRL1_immature-MNs-D22-Cyto_S9_L001_R1_001.fastq.gz	A9	CTRL1	immature-MNs-D22-Cyto	L001	R1	ID519_A9_CTRL1_immature-MNs-D22-Cyto_S9_L001	A	9	22	iMN	Cytoplasmic	22_CTRL1_cyto	Giulia	Jacob and Giulia	Human	CTRL1	Wildtype	iPSC	Immature MNs	MNs (D4 terminal differentiation)	1	9.4			NA	2	NA	NA		CTRL	cyto_CTRL_22	ID519_A9_CTRL1_immature-MNs-D22-Cyto_S9_L001	10845798	10845798	33897	34087	67	54	10592820	23991050	24024207	11877761	2827	0.920417	0.05361	0.0259728	0.0225047	0.12484	0.7141
ID519_A9_CTRL1_immature-MNs-D22-Cyto_S9_L002_R1_001.fastq.gz	A9	CTRL1	immature-MNs-D22-Cyto	L002	R1	ID519_A9_CTRL1_immature-MNs-D22-Cyto_S9_L002	A	9	22	iMN	Cytoplasmic	22_CTRL1_cyto	Giulia	Jacob and Giulia	Human	CTRL1	Wildtype	iPSC	Immature MNs	MNs (D4 terminal differentiation)	1	9.4			NA	2	NA	NA		CTRL	cyto_CTRL_22	ID519_A9_CTRL1_immature-MNs-D22-Cyto_S9_L002	10648559	10648559	33338	33714	60	81	10398895	23547486	23578008	11831832	2636	0.920485	0.0535033	0.0260117	0.0222539	0.125273	0.7119
ID519_B10_CTRL3_immature-MNs-D22-Nuc_S22_L001_R1_001.fastq.gz	B10	CTRL3	immature-MNs-D22-Nuc	L001	R1	ID519_B10_CTRL3_immature-MNs-D22-Nuc_S22_L001	B	10	22	iMN	Nuclear	22_CTRL3_nuc	Giulia	Jacob and Giulia	Human	CTRL3	Wildtype	iPSC	Immature MNs	MNs (D4 terminal differentiation)	1	7.5			NA	2	NA	NA		CTRL	nuc_CTRL_22	ID519_B10_CTRL3_immature-MNs-D22-Nuc_S22_L001	7053387	7053387	19095	18747	52	47	6850867	15786748	15833277	9330037	2461	0.805656	0.152973	0.0413716	0.0167303	0.110413	0.7061
ID519_B10_CTRL3_immature-MNs-D22-Nuc_S22_L002_R1_001.fastq.gz	B10	CTRL3	immature-MNs-D22-Nuc	L002	R1	ID519_B10_CTRL3_immature-MNs-D22-Nuc_S22_L002	B	10	22	iMN	Nuclear	22_CTRL3_nuc	Giulia	Jacob and Giulia	Human	CTRL3	Wildtype	iPSC	Immature MNs	MNs (D4 terminal differentiation)	1	7.5			NA	2	NA	NA		CTRL	nuc_CTRL_22	ID519_B10_CTRL3_immature-MNs-D22-Nuc_S22_L002	6903532	6903532	18246	17832	62	55	6702383	15438076	15482978	9260869	2491	0.805467	0.15309	0.0414433	0.0166375	0.110903	0.7004
ID519_B11_CTRL3_electrically-active-MNs-D35-Cyto_S23_L001_R1_001.fastq.gz	B11	CTRL3	electrically-active-MNs-D35-Cyto	L001	R1	ID519_B11_CTRL3_electrically-active-MNs-D35-Cyto_S23_L001	B	11	35	MN	Cytoplasmic	35_CTRL3_cyto	Giulia	Jacob and Giulia	Human	CTRL3	Wildtype	iPSC	Electrically active MNs	MNs (D17 terminal differentiation)	1	9.4			NA	2	NA	NA		CTRL	cyto_CTRL_35	ID519_B11_CTRL3_electrically-active-MNs-D35-Cyto_S23_L001	8878372	8878372	27879	27788	44	40	8689425	19702798	19736578	10076835	2341	0.915485	0.0563394	0.0281757	0.0263631	0.126591	0.6919
ID519_B11_CTRL3_electrically-active-MNs-D35-Cyto_S23_L002_R1_001.fastq.gz	B11	CTRL3	electrically-active-MNs-D35-Cyto	L002	R1	ID519_B11_CTRL3_electrically-active-MNs-D35-Cyto_S23_L002	B	11	35	MN	Cytoplasmic	35_CTRL3_cyto	Giulia	Jacob and Giulia	Human	CTRL3	Wildtype	iPSC	Electrically active MNs	MNs (D17 terminal differentiation)	1	9.4			NA	2	NA	NA		CTRL	cyto_CTRL_35	ID519_B11_CTRL3_electrically-active-MNs-D35-Cyto_S23_L002	8745918	8745918	27122	27041	48	51	8558595	19403504	19434625	10068868	2341	0.915363	0.0564317	0.0282052	0.0261376	0.12684	0.6936
ID519_B12_CTRL3_electrically-active-MNs-D35-Nuc_S24_L001_R1_001.fastq.gz	B12	CTRL3	electrically-active-MNs-D35-Nuc	L001	R1	ID519_B12_CTRL3_electrically-active-MNs-D35-Nuc_S24_L001	B	12	35	MN	Nuclear	35_CTRL3_nuc	Giulia	Jacob and Giulia	Human	CTRL3	Wildtype	iPSC	Electrically active MNs	MNs (D17 terminal differentiation)	1	5.9	6.3		NA	2	NA	NA		CTRL	nuc_CTRL_35	ID519_B12_CTRL3_electrically-active-MNs-D35-Nuc_S24_L001	7205142	7205142	22889	22865	149	118	6969549	16029114	16167210	8268589	10197	0.859438	0.102119	0.0384426	0.0156735	0.142297	0.6991
ID519_B12_CTRL3_electrically-active-MNs-D35-Nuc_S24_L002_R1_001.fastq.gz	B12	CTRL3	electrically-active-MNs-D35-Nuc	L002	R1	ID519_B12_CTRL3_electrically-active-MNs-D35-Nuc_S24_L002	B	12	35	MN	Nuclear	35_CTRL3_nuc	Giulia	Jacob and Giulia	Human	CTRL3	Wildtype	iPSC	Electrically active MNs	MNs (D17 terminal differentiation)	1	5.9	6.3		NA	2	NA	NA		CTRL	nuc_CTRL_35	ID519_B12_CTRL3_electrically-active-MNs-D35-Nuc_S24_L002	7102445	7102445	22114	22223	160	128	6868506	15797982	15918821	8264724	9120	0.859121	0.102199	0.0386797	0.0154884	0.142764	0.699
ID519_B1_CTRL3_iPS-D0-Cyto_S13_L001_R1_001.fastq.gz	B1	CTRL3	iPS-D0-Cyto	L001	R1	ID519_B1_CTRL3_iPS-D0-Cyto_S13_L001	B	1	0	iPSC	Cytoplasmic	0_CTRL3_cyto	Giulia	Jacob and Giulia	Human	CTRL3	Wildtype	iPSC	iPSC	undifferentiated	1	9.3			NA	1	NA	NA		CTRL	cyto_CTRL_0	ID519_B1_CTRL3_iPS-D0-Cyto_S13_L001	9923941	9923941	31675	31706	256	128	9643940	21926076	22189799	10408044	18001	0.924204	0.0478617	0.0279343	0.0163154	0.113824	0.7878
ID519_B1_CTRL3_iPS-D0-Cyto_S13_L002_R1_001.fastq.gz	B1	CTRL3	iPS-D0-Cyto	L002	R1	ID519_B1_CTRL3_iPS-D0-Cyto_S13_L002	B	1	0	iPSC	Cytoplasmic	0_CTRL3_cyto	Giulia	Jacob and Giulia	Human	CTRL3	Wildtype	iPSC	iPSC	undifferentiated	1	9.3			NA	1	NA	NA		CTRL	cyto_CTRL_0	ID519_B1_CTRL3_iPS-D0-Cyto_S13_L002	9752105	9752105	30848	30779	236	157	9473532	21526120	21765205	10374105	16694	0.924296	0.0478012	0.0279023	0.0161894	0.114159	0.7907
ID519_B2_CTRL3_iPS-D0-Nuc_S14_L001_R1_001.fastq.gz	B2	CTRL3	iPS-D0-Nuc	L001	R1	ID519_B2_CTRL3_iPS-D0-Nuc_S14_L001	B	2	0	iPSC	Nuclear	0_CTRL3_nuc	Giulia	Jacob and Giulia	Human	CTRL3	Wildtype	iPSC	iPSC	undifferentiated	1	7.6	7	7.2	NA	1	NA	NA		CTRL	nuc_CTRL_0	ID519_B2_CTRL3_iPS-D0-Nuc_S14_L001	12752395	12752395	64946	65087	254	452	11907573	28230566	28611137	15990164	30711	0.686449	0.253978	0.059573	0.0117627	0.0957221	0.7956
ID519_B2_CTRL3_iPS-D0-Nuc_S14_L002_R1_001.fastq.gz	B2	CTRL3	iPS-D0-Nuc	L002	R1	ID519_B2_CTRL3_iPS-D0-Nuc_S14_L002	B	2	0	iPSC	Nuclear	0_CTRL3_nuc	Giulia	Jacob and Giulia	Human	CTRL3	Wildtype	iPSC	iPSC	undifferentiated	1	7.6	7	7.2	NA	1	NA	NA		CTRL	nuc_CTRL_0	ID519_B2_CTRL3_iPS-D0-Nuc_S14_L002	12488223	12488223	62896	63078	247	475	11663348	27652824	28005276	15890612	28073	0.68552	0.254774	0.0597062	0.0116423	0.0961632	0.7979
ID519_B3_CTRL3_D3-Cyto_S15_L001_R1_001.fastq.gz	B3	CTRL3	D3-Cyto	L001	R1	ID519_B3_CTRL3_D3-Cyto_S15_L001	B	3	3	NPC_1	Cytoplasmic	3_CTRL3_cyto	Giulia	Jacob and Giulia	Human	CTRL3	Wildtype	iPSC	D3	Neural conversion (D3)	1	10			NA	1	NA	NA		CTRL	cyto_CTRL_3	ID519_B3_CTRL3_D3-Cyto_S15_L001	7841437	7841437	42912	42824	113	99	7565245	17532344	17903652	8364336	16902	0.925778	0.0521978	0.0220247	0.0177999	0.105991	0.764
ID519_B3_CTRL3_D3-Cyto_S15_L002_R1_001.fastq.gz	B3	CTRL3	D3-Cyto	L002	R1	ID519_B3_CTRL3_D3-Cyto_S15_L002	B	3	3	NPC_1	Cytoplasmic	3_CTRL3_cyto	Giulia	Jacob and Giulia	Human	CTRL3	Wildtype	iPSC	D3	Neural conversion (D3)	1	10			NA	1	NA	NA		CTRL	cyto_CTRL_3	ID519_B3_CTRL3_D3-Cyto_S15_L002	7724239	7724239	41827	41906	92	105	7449794	17253318	17589458	8340930	16619	0.92605	0.0519738	0.0219757	0.0176657	0.106301	0.7664
ID519_B4_CTRL3_D3-Nuc_S16_L001_R1_001.fastq.gz	B4	CTRL3	D3-Nuc	L001	R1	ID519_B4_CTRL3_D3-Nuc_S16_L001	B	4	3	NPC_1	Nuclear	3_CTRL3_nuc	Giulia	Jacob and Giulia	Human	CTRL3	Wildtype	iPSC	D3	Neural conversion (D3)	1	9.4			NA	1	NA	NA		CTRL	nuc_CTRL_3	ID519_B4_CTRL3_D3-Nuc_S16_L001	29498477	29498477	471958	478328	257	328	28713221	73063468	73161488	32679017	7778	0.767068	0.185414	0.0475175	0.0144967	0.0911721	0.7176
ID519_B4_CTRL3_D3-Nuc_S16_L002_R1_001.fastq.gz	B4	CTRL3	D3-Nuc	L002	R1	ID519_B4_CTRL3_D3-Nuc_S16_L002	B	4	3	NPC_1	Nuclear	3_CTRL3_nuc	Giulia	Jacob and Giulia	Human	CTRL3	Wildtype	iPSC	D3	Neural conversion (D3)	1	9.4			NA	1	NA	NA		CTRL	nuc_CTRL_3	ID519_B4_CTRL3_D3-Nuc_S16_L002	28962722	28962722	459571	466747	250	397	28188160	71671416	71761991	32538088	7744	0.766721	0.185857	0.0474226	0.0143921	0.0915253	0.7154
ID519_B5_CTRL3_D7-Cyto_S17_L001_R1_001.fastq.gz	B5	CTRL3	D7-Cyto	L001	R1	ID519_B5_CTRL3_D7-Cyto_S17_L001	B	5	7	NPC_2	Cytoplasmic	7_CTRL3_cyto	Giulia	Jacob and Doaa	Human	CTRL3	Wildtype	iPSC	D7	Neural conversion (D7)	1	9.8			NA	1	NA	NA		CTRL	cyto_CTRL_7	ID519_B5_CTRL3_D7-Cyto_S17_L001	11735219	11735219	558345	563515	138	131	11289828	33882846	34143434	11631779	23705	0.884581	0.0713942	0.0440247	0.0178771	0.0975936	0.756
ID519_B5_CTRL3_D7-Cyto_S17_L002_R1_001.fastq.gz	B5	CTRL3	D7-Cyto	L002	R1	ID519_B5_CTRL3_D7-Cyto_S17_L002	B	5	7	NPC_2	Cytoplasmic	7_CTRL3_cyto	Giulia	Jacob and Doaa	Human	CTRL3	Wildtype	iPSC	D7	Neural conversion (D7)	1	9.8			NA	1	NA	NA		CTRL	cyto_CTRL_7	ID519_B5_CTRL3_D7-Cyto_S17_L002	11507039	11507039	541637	547241	134	131	11070059	33155376	33388321	11570795	22304	0.88488	0.0712829	0.0438369	0.0177515	0.0979809	0.7556
ID519_B6_CTRL3_D7-Nuc_S18_L001_R1_001.fastq.gz	B6	CTRL3	D7-Nuc	L001	R1	ID519_B6_CTRL3_D7-Nuc_S18_L001	B	6	7	NPC_2	Nuclear	7_CTRL3_nuc	Giulia	Jacob and Doaa	Human	CTRL3	Wildtype	iPSC	D7	Neural conversion (D7)	1	8.9			NA	1	NA	NA		CTRL	nuc_CTRL_7	ID519_B6_CTRL3_D7-Nuc_S18_L001	12682324	12682324	110462	111641	401	478	12297168	29955534	30143270	15879369	12405	0.733632	0.221415	0.0449537	0.0121031	0.102056	0.8129
ID519_B6_CTRL3_D7-Nuc_S18_L002_R1_001.fastq.gz	B6	CTRL3	D7-Nuc	L002	R1	ID519_B6_CTRL3_D7-Nuc_S18_L002	B	6	7	NPC_2	Nuclear	7_CTRL3_nuc	Giulia	Jacob and Doaa	Human	CTRL3	Wildtype	iPSC	D7	Neural conversion (D7)	1	8.9			NA	1	NA	NA		CTRL	nuc_CTRL_7	ID519_B6_CTRL3_D7-Nuc_S18_L002	12493624	12493624	107965	108909	422	503	12113707	29487664	29654776	15866333	12054	0.733054	0.222011	0.0449352	0.012082	0.102605	0.8132
ID519_B7_CTRL3_D14-Cyto_S19_L001_R1_001.fastq.gz	B7	CTRL3	D14-Cyto	L001	R1	ID519_B7_CTRL3_D14-Cyto_S19_L001	B	7	14	pMN	Cytoplasmic	14_CTRL3_cyto	Giulia	Jacob and Giulia	Human	CTRL3	Wildtype	iPSC	D14	Patterened NPCs	1	9.5			NA	2	NA	NA	CTRL3 didn't look great in culture; some insoluble material upon CLB addition which could not be homogenised (at this stage homogenisation was typically easy amongst all other samples)	CTRL	cyto_CTRL_14	ID519_B7_CTRL3_D14-Cyto_S19_L001	12491829	12491829	32849	33135	82	103	12219078	27595914	27642850	13666629	3735	0.915622	0.0606771	0.023701	0.0223789	0.118403	0.6803
ID519_B7_CTRL3_D14-Cyto_S19_L002_R1_001.fastq.gz	B7	CTRL3	D14-Cyto	L002	R1	ID519_B7_CTRL3_D14-Cyto_S19_L002	B	7	14	pMN	Cytoplasmic	14_CTRL3_cyto	Giulia	Jacob and Giulia	Human	CTRL3	Wildtype	iPSC	D14	Patterened NPCs	1	9.5			NA	2	NA	NA	CTRL3 didn't look great in culture; some insoluble material upon CLB addition which could not be homogenised (at this stage homogenisation was typically easy amongst all other samples)	CTRL	cyto_CTRL_14	ID519_B7_CTRL3_D14-Cyto_S19_L002	12268378	12268378	31698	31940	86	111	11999003	27082732	27124065	13602762	3564	0.915726	0.060628	0.0236458	0.0222712	0.118765	0.6813
ID519_B8_CTRL3_D14-Nuc_S20_L001_R1_001.fastq.gz	B8	CTRL3	D14-Nuc	L001	R1	ID519_B8_CTRL3_D14-Nuc_S20_L001	B	8	14	pMN	Nuclear	14_CTRL3_nuc	Giulia	Jacob and Giulia	Human	CTRL3	Wildtype	iPSC	D14	Patterened NPCs	1	6			NA	2	NA	NA	CTRL3 didn't look great in culture; some insoluble material upon CLB addition which could not be homogenised (at this stage homogenisation was typically easy amongst all other samples)	CTRL	nuc_CTRL_14	ID519_B8_CTRL3_D14-Nuc_S20_L001	8844204	8844204	47517	47536	58	66	8611265	20358890	20375825	11824305	1278	0.750501	0.206905	0.0425943	0.0153792	0.088351	0.7158
ID519_B8_CTRL3_D14-Nuc_S20_L002_R1_001.fastq.gz	B8	CTRL3	D14-Nuc	L002	R1	ID519_B8_CTRL3_D14-Nuc_S20_L002	B	8	14	pMN	Nuclear	14_CTRL3_nuc	Giulia	Jacob and Giulia	Human	CTRL3	Wildtype	iPSC	D14	Patterened NPCs	1	6			NA	2	NA	NA	CTRL3 didn't look great in culture; some insoluble material upon CLB addition which could not be homogenised (at this stage homogenisation was typically easy amongst all other samples)	CTRL	nuc_CTRL_14	ID519_B8_CTRL3_D14-Nuc_S20_L002	8647039	8647039	46042	46259	63	87	8416529	19894444	19909722	11723553	1066	0.750071	0.207319	0.0426103	0.0152668	0.0882351	0.7169
ID519_B9_CTRL3_immature-MNs-D22-Cyto_S21_L001_R1_001.fastq.gz	B9	CTRL3	immature-MNs-D22-Cyto	L001	R1	ID519_B9_CTRL3_immature-MNs-D22-Cyto_S21_L001	B	9	22	iMN	Cytoplasmic	22_CTRL3_cyto	Giulia	Jacob and Giulia	Human	CTRL3	Wildtype	iPSC	Immature MNs	MNs (D4 terminal differentiation)	1	9.6			NA	2	NA	NA		CTRL	cyto_CTRL_22	ID519_B9_CTRL3_immature-MNs-D22-Cyto_S21_L001	9986842	9986842	164525	166200	85	47	9786503	24143196	24166407	10986918	1761	0.908127	0.0589624	0.0329109	0.0232617	0.128099	0.7669
ID519_B9_CTRL3_immature-MNs-D22-Cyto_S21_L002_R1_001.fastq.gz	B9	CTRL3	immature-MNs-D22-Cyto	L002	R1	ID519_B9_CTRL3_immature-MNs-D22-Cyto_S21_L002	B	9	22	iMN	Cytoplasmic	22_CTRL3_cyto	Giulia	Jacob and Giulia	Human	CTRL3	Wildtype	iPSC	Immature MNs	MNs (D4 terminal differentiation)	1	9.6			NA	2	NA	NA		CTRL	cyto_CTRL_22	ID519_B9_CTRL3_immature-MNs-D22-Cyto_S21_L002	9810935	9810935	161629	163340	91	75	9610986	23704464	23724900	10944008	1709	0.908082	0.0588745	0.0330438	0.0230443	0.128218	0.7706
ID519_C10_CTRL4_immature-MNs-D22-Nuc_S34_L001_R1_001.fastq.gz	C10	CTRL4	immature-MNs-D22-Nuc	L001	R1	ID519_C10_CTRL4_immature-MNs-D22-Nuc_S34_L001	C	10	22	iMN	Nuclear	22_CTRL4_nuc	Giulia	Jacob and Giulia	Human	CTRL4	Wildtype	iPSC	Immature MNs	MNs (D4 terminal differentiation)	1	8.2			NA	2	NA	NA		CTRL	nuc_CTRL_22	ID519_C10_CTRL4_immature-MNs-D22-Nuc_S34_L001	10303352	10303352	37685	37649	91	77	10068107	23277822	23314914	12864741	2643	0.826553	0.135298	0.0381493	0.0155376	0.11929	0.7437
ID519_C10_CTRL4_immature-MNs-D22-Nuc_S34_L002_R1_001.fastq.gz	C10	CTRL4	immature-MNs-D22-Nuc	L002	R1	ID519_C10_CTRL4_immature-MNs-D22-Nuc_S34_L002	C	10	22	iMN	Nuclear	22_CTRL4_nuc	Giulia	Jacob and Giulia	Human	CTRL4	Wildtype	iPSC	Immature MNs	MNs (D4 terminal differentiation)	1	8.2			NA	2	NA	NA		CTRL	nuc_CTRL_22	ID519_C10_CTRL4_immature-MNs-D22-Nuc_S34_L002	10078912	10078912	37181	37090	75	92	9844832	22776990	22810018	12757409	2503	0.82654	0.135265	0.0381954	0.0153996	0.119522	0.7451
ID519_C11_CTRL4_electrically-active-MNs-D35-Cyto_S35_L001_R1_001.fastq.gz	C11	CTRL4	electrically-active-MNs-D35-Cyto	L001	R1	ID519_C11_CTRL4_electrically-active-MNs-D35-Cyto_S35_L001	C	11	35	MN	Cytoplasmic	35_CTRL4_cyto	Giulia	Jacob and Giulia	Human	CTRL4	Wildtype	iPSC	Electrically active MNs	MNs (D17 terminal differentiation)	1	9.6			NA	2	NA	NA	CTRL4, CTRL5, MUT3 n2s had a very small proportion of MUT1l contaminant (about 5% only)	CTRL	cyto_CTRL_35	ID519_C11_CTRL4_electrically-active-MNs-D35-Cyto_S35_L001	8271518	8271518	24444	24250	30	38	8111196	18333608	18345960	9524542	1397	0.924759	0.0488294	0.0264116	0.0271104	0.12429	0.6901
ID519_C11_CTRL4_electrically-active-MNs-D35-Cyto_S35_L002_R1_001.fastq.gz	C11	CTRL4	electrically-active-MNs-D35-Cyto	L002	R1	ID519_C11_CTRL4_electrically-active-MNs-D35-Cyto_S35_L002	C	11	35	MN	Cytoplasmic	35_CTRL4_cyto	Giulia	Jacob and Giulia	Human	CTRL4	Wildtype	iPSC	Electrically active MNs	MNs (D17 terminal differentiation)	1	9.6			NA	2	NA	NA	CTRL4, CTRL5, MUT3 n2s had a very small proportion of MUT1l contaminant (about 5% only)	CTRL	cyto_CTRL_35	ID519_C11_CTRL4_electrically-active-MNs-D35-Cyto_S35_L002	8155633	8155633	23330	23346	32	38	7996336	18052090	18062588	9515479	1243	0.924642	0.0489885	0.02637	0.026798	0.124471	0.6888
ID519_C12_CTRL4_electrically-active-MNs-D35-Nuc_S36_L001_R1_001.fastq.gz	C12	CTRL4	electrically-active-MNs-D35-Nuc	L001	R1	ID519_C12_CTRL4_electrically-active-MNs-D35-Nuc_S36_L001	C	12	35	MN	Nuclear	35_CTRL4_nuc	Giulia	Jacob and Giulia	Human	CTRL4	Wildtype	iPSC	Electrically active MNs	MNs (D17 terminal differentiation)	1	4.9	7.5		NA	2	NA	NA	CTRL4, CTRL5, MUT3 n2s had a very small proportion of MUT1l contaminant (about 5% only)	CTRL	nuc_CTRL_35	ID519_C12_CTRL4_electrically-active-MNs-D35-Nuc_S36_L001	10512589	10512589	80599	81431	146	102	10212711	24276642	24335913	12035023	5983	0.863044	0.0988339	0.038122	0.0178222	0.137874	0.728
ID519_C12_CTRL4_electrically-active-MNs-D35-Nuc_S36_L002_R1_001.fastq.gz	C12	CTRL4	electrically-active-MNs-D35-Nuc	L002	R1	ID519_C12_CTRL4_electrically-active-MNs-D35-Nuc_S36_L002	C	12	35	MN	Nuclear	35_CTRL4_nuc	Giulia	Jacob and Giulia	Human	CTRL4	Wildtype	iPSC	Electrically active MNs	MNs (D17 terminal differentiation)	1	4.9	7.5		NA	2	NA	NA	CTRL4, CTRL5, MUT3 n2s had a very small proportion of MUT1l contaminant (about 5% only)	CTRL	nuc_CTRL_35	ID519_C12_CTRL4_electrically-active-MNs-D35-Nuc_S36_L002	10300451	10300451	77781	78663	176	139	10004457	23754400	23807987	11955968	5537	0.863059	0.0989344	0.0380068	0.0177022	0.138098	0.7255
ID519_C1_CTRL4_iPS-D0-Cyto_S25_L001_R1_001.fastq.gz	C1	CTRL4	iPS-D0-Cyto	L001	R1	ID519_C1_CTRL4_iPS-D0-Cyto_S25_L001	C	1	0	iPSC	Cytoplasmic	0_CTRL4_cyto	Giulia	Jacob and Giulia	Human	CTRL4	Wildtype	iPSC	iPSC	undifferentiated	0.9	9.7			NA	1	NA	NA		CTRL	cyto_CTRL_0	ID519_C1_CTRL4_iPS-D0-Cyto_S25_L001	8111238	8111238	16054	16127	165	111	7858776	17788928	17997809	9039123	12903	0.919015	0.0495764	0.0314081	0.0177373	0.10686	0.7151
ID519_C1_CTRL4_iPS-D0-Cyto_S25_L002_R1_001.fastq.gz	C1	CTRL4	iPS-D0-Cyto	L002	R1	ID519_C1_CTRL4_iPS-D0-Cyto_S25_L002	C	1	0	iPSC	Cytoplasmic	0_CTRL4_cyto	Giulia	Jacob and Giulia	Human	CTRL4	Wildtype	iPSC	iPSC	undifferentiated	0.9	9.7			NA	1	NA	NA		CTRL	cyto_CTRL_0	ID519_C1_CTRL4_iPS-D0-Cyto_S25_L002	7991520	7991520	15588	15482	170	140	7741384	17508910	17701520	9027987	12363	0.918869	0.0497169	0.0314138	0.0175089	0.107121	0.7162
ID519_C2_CTRL4_iPS-D0-Nuc_S26_L001_R1_001.fastq.gz	C2	CTRL4	iPS-D0-Nuc	L001	R1	ID519_C2_CTRL4_iPS-D0-Nuc_S26_L001	C	2	0	iPSC	Nuclear	0_CTRL4_nuc	Giulia	Jacob and Giulia	Human	CTRL4	Wildtype	iPSC	iPSC	undifferentiated	1	8.7	N/A	N/A	NA	1	NA	NA		CTRL	nuc_CTRL_0	ID519_C2_CTRL4_iPS-D0-Nuc_S26_L001	7959358	7959358	24175	24489	73	160	7436803	17025070	17318710	10845874	27867	0.733435	0.216753	0.0498119	0.0108202	0.0931536	0.7694
ID519_C2_CTRL4_iPS-D0-Nuc_S26_L002_R1_001.fastq.gz	C2	CTRL4	iPS-D0-Nuc	L002	R1	ID519_C2_CTRL4_iPS-D0-Nuc_S26_L002	C	2	0	iPSC	Nuclear	0_CTRL4_nuc	Giulia	Jacob and Giulia	Human	CTRL4	Wildtype	iPSC	iPSC	undifferentiated	1	8.7	N/A	N/A	NA	1	NA	NA		CTRL	nuc_CTRL_0	ID519_C2_CTRL4_iPS-D0-Nuc_S26_L002	7818302	7818302	23085	23440	74	178	7306639	16716134	16985109	10792701	26663	0.732974	0.216995	0.0500307	0.0107322	0.0935361	0.7693
ID519_C3_CTRL4_D3-Cyto_S27_L001_R1_001.fastq.gz	C3	CTRL4	D3-Cyto	L001	R1	ID519_C3_CTRL4_D3-Cyto_S27_L001	C	3	3	NPC_1	Cytoplasmic	3_CTRL4_cyto	Giulia	Jacob and Giulia	Human	CTRL4	Wildtype	iPSC	D3	Neural conversion (D3)	1	9.8			NA	1	NA	NA		CTRL	cyto_CTRL_3	ID519_C3_CTRL4_D3-Cyto_S27_L001	8306270	8306270	24608	25105	161	123	8143054	18707876	18737682	8747196	2587	0.934693	0.0440174	0.0212893	0.0173332	0.103178	0.7733
ID519_C3_CTRL4_D3-Cyto_S27_L002_R1_001.fastq.gz	C3	CTRL4	D3-Cyto	L002	R1	ID519_C3_CTRL4_D3-Cyto_S27_L002	C	3	3	NPC_1	Cytoplasmic	3_CTRL4_cyto	Giulia	Jacob and Giulia	Human	CTRL4	Wildtype	iPSC	D3	Neural conversion (D3)	1	9.8			NA	1	NA	NA		CTRL	cyto_CTRL_3	ID519_C3_CTRL4_D3-Cyto_S27_L002	8189379	8189379	23817	24385	168	129	8026801	18428988	18454983	8726992	2399	0.934638	0.0441204	0.0212417	0.0171621	0.103422	0.7743
ID519_C4_CTRL4_D3-Nuc_S28_L001_R1_001.fastq.gz	C4	CTRL4	D3-Nuc	L001	R1	ID519_C4_CTRL4_D3-Nuc_S28_L001	C	4	3	NPC_1	Nuclear	3_CTRL4_nuc	Giulia	Jacob and Giulia	Human	CTRL4	Wildtype	iPSC	D3	Neural conversion (D3)	1	9.7			NA	1	NA	NA		CTRL	nuc_CTRL_3	ID519_C4_CTRL4_D3-Nuc_S28_L001	11209723	11209723	46341	46959	178	197	10890684	25355050	25428764	13658604	6902	0.835672	0.130908	0.0334197	0.0161608	0.0849908	0.7084
ID519_C4_CTRL4_D3-Nuc_S28_L002_R1_001.fastq.gz	C4	CTRL4	D3-Nuc	L002	R1	ID519_C4_CTRL4_D3-Nuc_S28_L002	C	4	3	NPC_1	Nuclear	3_CTRL4_nuc	Giulia	Jacob and Giulia	Human	CTRL4	Wildtype	iPSC	D3	Neural conversion (D3)	1	9.7			NA	1	NA	NA		CTRL	nuc_CTRL_3	ID519_C4_CTRL4_D3-Nuc_S28_L002	11014663	11014663	45109	45908	170	249	10701353	24913878	24980732	13589661	6429	0.835372	0.131118	0.0335101	0.0160349	0.0853545	0.7065
ID519_C5_CTRL4_D7-Cyto_S29_L001_R1_001.fastq.gz	C5	CTRL4	D7-Cyto	L001	R1	ID519_C5_CTRL4_D7-Cyto_S29_L001	C	5	7	NPC_2	Cytoplasmic	7_CTRL4_cyto	Giulia	Jacob and Doaa	Human	CTRL4	Wildtype	iPSC	D7	Neural conversion (D7)	1	9.5			NA	1	NA	NA	Accidently added 500ul homogenisation & lysis buffers (from Promega RNA extraction kit), thus diluting sample massively	CTRL	cyto_CTRL_7	ID519_C5_CTRL4_D7-Cyto_S29_L001	7931068	7931068	83436	83661	198	171	7624667	18368422	18696154	8363166	23744	0.904926	0.0695835	0.0254901	0.0158828	0.0950111	0.7531
ID519_C5_CTRL4_D7-Cyto_S29_L002_R1_001.fastq.gz	C5	CTRL4	D7-Cyto	L002	R1	ID519_C5_CTRL4_D7-Cyto_S29_L002	C	5	7	NPC_2	Cytoplasmic	7_CTRL4_cyto	Giulia	Jacob and Doaa	Human	CTRL4	Wildtype	iPSC	D7	Neural conversion (D7)	1	9.5			NA	1	NA	NA	Accidently added 500ul homogenisation & lysis buffers (from Promega RNA extraction kit), thus diluting sample massively	CTRL	cyto_CTRL_7	ID519_C5_CTRL4_D7-Cyto_S29_L002	7819731	7819731	82375	82678	198	203	7516938	18121332	18420289	8357560	23204	0.905256	0.0693817	0.025362	0.0158437	0.0955196	0.7512
ID519_C6_CTRL4_D7-Nuc_S30_L001_R1_001.fastq.gz	C6	CTRL4	D7-Nuc	L001	R1	ID519_C6_CTRL4_D7-Nuc_S30_L001	C	6	7	NPC_2	Nuclear	7_CTRL4_nuc	Giulia	Jacob and Doaa	Human	CTRL4	Wildtype	iPSC	D7	Neural conversion (D7)	1	9.2			NA	1	NA	NA		CTRL	nuc_CTRL_7	ID519_C6_CTRL4_D7-Nuc_S30_L001	9804609	9804609	62502	62544	154	227	9400143	22377494	22547099	12771680	16941	0.722709	0.23456	0.0427305	0.0123779	0.0879675	0.8267
ID519_C6_CTRL4_D7-Nuc_S30_L002_R1_001.fastq.gz	C6	CTRL4	D7-Nuc	L002	R1	ID519_C6_CTRL4_D7-Nuc_S30_L002	C	6	7	NPC_2	Nuclear	7_CTRL4_nuc	Giulia	Jacob and Doaa	Human	CTRL4	Wildtype	iPSC	D7	Neural conversion (D7)	1	9.2			NA	1	NA	NA		CTRL	nuc_CTRL_7	ID519_C6_CTRL4_D7-Nuc_S30_L002	9642963	9642963	61433	61541	134	237	9244296	22005810	22162974	12734547	15960	0.721858	0.235208	0.042934	0.0123391	0.0883939	0.8258
ID519_C7_CTRL4_D14-Cyto_S31_L001_R1_001.fastq.gz	C7	CTRL4	D14-Cyto	L001	R1	ID519_C7_CTRL4_D14-Cyto_S31_L001	C	7	14	pMN	Cytoplasmic	14_CTRL4_cyto	Giulia	Jacob and Giulia	Human	CTRL4	Wildtype	iPSC	D14	Patterened NPCs	1	9.5			NA	2	NA	NA		CTRL	cyto_CTRL_14	ID519_C7_CTRL4_D14-Cyto_S31_L001	6234269	6234269	23180	23218	46	85	6085837	13914766	13975815	7256536	4199	0.91721	0.0587604	0.0240294	0.0199856	0.113927	0.6604
ID519_C7_CTRL4_D14-Cyto_S31_L002_R1_001.fastq.gz	C7	CTRL4	D14-Cyto	L002	R1	ID519_C7_CTRL4_D14-Cyto_S31_L002	C	7	14	pMN	Cytoplasmic	14_CTRL4_cyto	Giulia	Jacob and Giulia	Human	CTRL4	Wildtype	iPSC	D14	Patterened NPCs	1	9.5			NA	2	NA	NA		CTRL	cyto_CTRL_14	ID519_C7_CTRL4_D14-Cyto_S31_L002	6165271	6165271	22592	22656	50	96	6016569	13749444	13805189	7275999	3961	0.917397	0.0587711	0.0238318	0.0196474	0.114059	0.6643
ID519_C8_CTRL4_D14-Nuc_S32_L001_R1_001.fastq.gz	C8	CTRL4	D14-Nuc	L001	R1	ID519_C8_CTRL4_D14-Nuc_S32_L001	C	8	14	pMN	Nuclear	14_CTRL4_nuc	Giulia	Jacob and Giulia	Human	CTRL4	Wildtype	iPSC	D14	Patterened NPCs	1	9.1			NA	2	NA	NA		CTRL	nuc_CTRL_14	ID519_C8_CTRL4_D14-Nuc_S32_L001	9090953	9090953	17513	17644	25	27	8836429	20547126	20581807	11757912	2697	0.799445	0.162248	0.0383072	0.0164525	0.0883916	0.7092
ID519_C8_CTRL4_D14-Nuc_S32_L002_R1_001.fastq.gz	C8	CTRL4	D14-Nuc	L002	R1	ID519_C8_CTRL4_D14-Nuc_S32_L002	C	8	14	pMN	Nuclear	14_CTRL4_nuc	Giulia	Jacob and Giulia	Human	CTRL4	Wildtype	iPSC	D14	Patterened NPCs	1	9.1			NA	2	NA	NA		CTRL	nuc_CTRL_14	ID519_C8_CTRL4_D14-Nuc_S32_L002	8904274	8904274	17105	17243	22	44	8653104	20124260	20154371	11678093	2496	0.799274	0.162404	0.0383217	0.0162453	0.0885829	0.7124
ID519_C9_CTRL4_immature-MNs-D22-Cyto_S33_L001_R1_001.fastq.gz	C9	CTRL4	immature-MNs-D22-Cyto	L001	R1	ID519_C9_CTRL4_immature-MNs-D22-Cyto_S33_L001	C	9	22	iMN	Cytoplasmic	22_CTRL4_cyto	Giulia	Jacob and Giulia	Human	CTRL4	Wildtype	iPSC	Immature MNs	MNs (D4 terminal differentiation)	1	9.5			NA	2	NA	NA		CTRL	cyto_CTRL_22	ID519_C9_CTRL4_immature-MNs-D22-Cyto_S33_L001	8581095	8581095	25869	26091	38	25	8392719	19012322	19106750	9673130	7349	0.927563	0.04736	0.0250766	0.0217286	0.127715	0.7045
ID519_C9_CTRL4_immature-MNs-D22-Cyto_S33_L002_R1_001.fastq.gz	C9	CTRL4	immature-MNs-D22-Cyto	L002	R1	ID519_C9_CTRL4_immature-MNs-D22-Cyto_S33_L002	C	9	22	iMN	Cytoplasmic	22_CTRL4_cyto	Giulia	Jacob and Giulia	Human	CTRL4	Wildtype	iPSC	Immature MNs	MNs (D4 terminal differentiation)	1	9.5			NA	2	NA	NA		CTRL	cyto_CTRL_22	ID519_C9_CTRL4_immature-MNs-D22-Cyto_S33_L002	8417408	8417408	25336	25485	43	47	8229715	18642228	18726979	9617094	6866	0.92787	0.0471089	0.025021	0.0216181	0.127888	0.7072
ID519_D10_CTRL5_immature-MNs-D22-Nuc_S46_L001_R1_001.fastq.gz	D10	CTRL5	immature-MNs-D22-Nuc	L001	R1	ID519_D10_CTRL5_immature-MNs-D22-Nuc_S46_L001	D	10	22	iMN	Nuclear	22_CTRL5_nuc	Giulia	Jacob and Giulia	Human	CTRL5	Wildtype	iPSC	Immature MNs	MNs (D4 terminal differentiation)	1	8.5			NA	2	NA	NA		CTRL	nuc_CTRL_22	ID519_D10_CTRL5_immature-MNs-D22-Nuc_S46_L001	14143410	14143410	30222	30522	84	133	13717529	31454114	31556273	16853635	9822	0.811905	0.149005	0.0390902	0.0152904	0.111452	0.7222
ID519_D10_CTRL5_immature-MNs-D22-Nuc_S46_L002_R1_001.fastq.gz	D10	CTRL5	immature-MNs-D22-Nuc	L002	R1	ID519_D10_CTRL5_immature-MNs-D22-Nuc_S46_L002	D	10	22	iMN	Nuclear	22_CTRL5_nuc	Giulia	Jacob and Giulia	Human	CTRL5	Wildtype	iPSC	Immature MNs	MNs (D4 terminal differentiation)	1	8.5			NA	2	NA	NA		CTRL	nuc_CTRL_22	ID519_D10_CTRL5_immature-MNs-D22-Nuc_S46_L002	13850938	13850938	29849	30119	75	137	13431386	30789806	30879472	16749420	9249	0.811565	0.149196	0.0392394	0.0151959	0.111868	0.7251
ID519_D11_CTRL5_electrically-active-MNs-D35-Cyto_S47_L001_R1_001.fastq.gz	D11	CTRL5	electrically-active-MNs-D35-Cyto	L001	R1	ID519_D11_CTRL5_electrically-active-MNs-D35-Cyto_S47_L001	D	11	35	MN	Cytoplasmic	35_CTRL5_cyto	Giulia	Jacob and Giulia	Human	CTRL5	Wildtype	iPSC	Electrically active MNs	MNs (D17 terminal differentiation)	1	9.4			NA	2	NA	NA	CTRL4, CTRL5, MUT3 n2s had a very small proportion of MUT1l contaminant (about 5% only)	CTRL	cyto_CTRL_35	ID519_D11_CTRL5_electrically-active-MNs-D35-Cyto_S47_L001	12877720	12877720	23897	24406	65	61	12642999	28356478	28375205	13913276	1241	0.920977	0.0509128	0.0281099	0.0230107	0.133261	0.7149
ID519_D11_CTRL5_electrically-active-MNs-D35-Cyto_S47_L002_R1_001.fastq.gz	D11	CTRL5	electrically-active-MNs-D35-Cyto	L002	R1	ID519_D11_CTRL5_electrically-active-MNs-D35-Cyto_S47_L002	D	11	35	MN	Cytoplasmic	35_CTRL5_cyto	Giulia	Jacob and Giulia	Human	CTRL5	Wildtype	iPSC	Electrically active MNs	MNs (D17 terminal differentiation)	1	9.4			NA	2	NA	NA	CTRL4, CTRL5, MUT3 n2s had a very small proportion of MUT1l contaminant (about 5% only)	CTRL	cyto_CTRL_35	ID519_D11_CTRL5_electrically-active-MNs-D35-Cyto_S47_L002	12663292	12663292	22929	23562	71	108	12429068	27865408	27882272	13867125	1145	0.921148	0.0508644	0.0279873	0.0228457	0.133473	0.716
ID519_D12_CTRL5_electrically-active-MNs-D35-Nuc_S48_L001_R1_001.fastq.gz	D12	CTRL5	electrically-active-MNs-D35-Nuc	L001	R1	ID519_D12_CTRL5_electrically-active-MNs-D35-Nuc_S48_L001	D	12	35	MN	Nuclear	35_CTRL5_nuc	Giulia	Jacob and Giulia	Human	CTRL5	Wildtype	iPSC	Electrically active MNs	MNs (D17 terminal differentiation)	1	5.9	6.7		NA	2	NA	NA	CTRL4, CTRL5, MUT3 n2s had a very small proportion of MUT1l contaminant (about 5% only)	CTRL	nuc_CTRL_35	ID519_D12_CTRL5_electrically-active-MNs-D35-Nuc_S48_L001	8384240	8384240	22688	22671	238	184	8110799	18673136	18866970	10458905	7728	0.808982	0.144791	0.0462269	0.0133468	0.141375	0.7196
ID519_D12_CTRL5_electrically-active-MNs-D35-Nuc_S48_L002_R1_001.fastq.gz	D12	CTRL5	electrically-active-MNs-D35-Nuc	L002	R1	ID519_D12_CTRL5_electrically-active-MNs-D35-Nuc_S48_L002	D	12	35	MN	Nuclear	35_CTRL5_nuc	Giulia	Jacob and Giulia	Human	CTRL5	Wildtype	iPSC	Electrically active MNs	MNs (D17 terminal differentiation)	1	5.9	6.7		NA	2	NA	NA	CTRL4, CTRL5, MUT3 n2s had a very small proportion of MUT1l contaminant (about 5% only)	CTRL	nuc_CTRL_35	ID519_D12_CTRL5_electrically-active-MNs-D35-Nuc_S48_L002	8237940	8237940	22061	21994	232	176	7966870	18341838	18515272	10421561	7727	0.808498	0.145104	0.0463978	0.0132659	0.141637	0.7178
ID519_D1_CTRL5_iPS-D0-Cyto_S37_L001_R1_001.fastq.gz	D1	CTRL5	iPS-D0-Cyto	L001	R1	ID519_D1_CTRL5_iPS-D0-Cyto_S37_L001	D	1	0	iPSC	Cytoplasmic	0_CTRL5_cyto	Giulia	Jacob and Giulia	Human	CTRL5	Wildtype	iPSC	iPSC	undifferentiated	1	9.7			NA	1	NA	NA	CTRL2 & 5 iPSCs showed a little differentiation (5-10%)	CTRL	cyto_CTRL_0	ID519_D1_CTRL5_iPS-D0-Cyto_S37_L001	7977381	7977381	19243	19233	152	116	7746481	17585750	17703753	8767448	6456	0.914029	0.053823	0.0321477	0.0155274	0.106319	0.7478
ID519_D1_CTRL5_iPS-D0-Cyto_S37_L002_R1_001.fastq.gz	D1	CTRL5	iPS-D0-Cyto	L002	R1	ID519_D1_CTRL5_iPS-D0-Cyto_S37_L002	D	1	0	iPSC	Cytoplasmic	0_CTRL5_cyto	Giulia	Jacob and Giulia	Human	CTRL5	Wildtype	iPSC	iPSC	undifferentiated	1	9.7			NA	1	NA	NA	CTRL2 & 5 iPSCs showed a little differentiation (5-10%)	CTRL	cyto_CTRL_0	ID519_D1_CTRL5_iPS-D0-Cyto_S37_L002	7870385	7870385	18457	18596	164	115	7642949	17334612	17445251	8767686	6411	0.913832	0.0539617	0.0322067	0.0154432	0.10691	0.7461
ID519_D2_CTRL5_iPS-D0-Nuc_S38_L001_R1_001.fastq.gz	D2	CTRL5	iPS-D0-Nuc	L001	R1	ID519_D2_CTRL5_iPS-D0-Nuc_S38_L001	D	2	0	iPSC	Nuclear	0_CTRL5_nuc	Giulia	Jacob and Giulia	Human	CTRL5	Wildtype	iPSC	iPSC	undifferentiated	1	7.8	8.1	8.8	NA	1	NA	NA	CTRL2 & 5 iPSCs showed a little differentiation (5-10%)	CTRL	nuc_CTRL_0	ID519_D2_CTRL5_iPS-D0-Nuc_S38_L001	10872922	10872922	238615	240725	174	347	10152846	27047298	27341010	13812583	30855	0.660342	0.270924	0.0687341	0.0122619	0.078021	0.7544
ID519_D2_CTRL5_iPS-D0-Nuc_S38_L002_R1_001.fastq.gz	D2	CTRL5	iPS-D0-Nuc	L002	R1	ID519_D2_CTRL5_iPS-D0-Nuc_S38_L002	D	2	0	iPSC	Nuclear	0_CTRL5_nuc	Giulia	Jacob and Giulia	Human	CTRL5	Wildtype	iPSC	iPSC	undifferentiated	1	7.8	8.1	8.8	NA	1	NA	NA	CTRL2 & 5 iPSCs showed a little differentiation (5-10%)	CTRL	nuc_CTRL_0	ID519_D2_CTRL5_iPS-D0-Nuc_S38_L002	10698130	10698130	233397	235223	162	390	9992483	26611474	26880824	13781207	27413	0.659791	0.271343	0.0688658	0.0121669	0.0783786	0.7552
ID519_D3_CTRL5_D3-Cyto_S39_L001_R1_001.fastq.gz	D3	CTRL5	D3-Cyto	L001	R1	ID519_D3_CTRL5_D3-Cyto_S39_L001	D	3	3	NPC_1	Cytoplasmic	3_CTRL5_cyto	Giulia	Jacob and Giulia	Human	CTRL5	Wildtype	iPSC	D3	Neural conversion (D3)	1	9.9			NA	1	NA	NA		CTRL	cyto_CTRL_3	ID519_D3_CTRL5_D3-Cyto_S39_L001	11965689	11965689	94513	97124	331	309	11670649	27703314	27787817	12420356	5363	0.914332	0.060185	0.0254829	0.0158162	0.104501	0.7623
ID519_D3_CTRL5_D3-Cyto_S39_L002_R1_001.fastq.gz	D3	CTRL5	D3-Cyto	L002	R1	ID519_D3_CTRL5_D3-Cyto_S39_L002	D	3	3	NPC_1	Cytoplasmic	3_CTRL5_cyto	Giulia	Jacob and Giulia	Human	CTRL5	Wildtype	iPSC	D3	Neural conversion (D3)	1	9.9			NA	1	NA	NA		CTRL	cyto_CTRL_3	ID519_D3_CTRL5_D3-Cyto_S39_L002	11819393	11819393	92559	95353	305	297	11525441	27351416	27427614	12415503	5080	0.914134	0.0604114	0.0254547	0.0156978	0.104823	0.7647
ID519_D4_CTRL5_D3-Nuc_S40_L001_R1_001.fastq.gz	D4	CTRL5	D3-Nuc	L001	R1	ID519_D4_CTRL5_D3-Nuc_S40_L001	D	4	3	NPC_1	Nuclear	3_CTRL5_nuc	Giulia	Jacob and Giulia	Human	CTRL5	Wildtype	iPSC	D3	Neural conversion (D3)	1	10			NA	1	NA	NA		CTRL	nuc_CTRL_3	ID519_D4_CTRL5_D3-Nuc_S40_L001	10953826	10953826	75557	76894	351	608	10673496	25255342	25579420	13790082	4867	0.797094	0.163592	0.0393147	0.0122726	0.0957578	0.7366
ID519_D4_CTRL5_D3-Nuc_S40_L002_R1_001.fastq.gz	D4	CTRL5	D3-Nuc	L002	R1	ID519_D4_CTRL5_D3-Nuc_S40_L002	D	4	3	NPC_1	Nuclear	3_CTRL5_nuc	Giulia	Jacob and Giulia	Human	CTRL5	Wildtype	iPSC	D3	Neural conversion (D3)	1	10			NA	1	NA	NA		CTRL	nuc_CTRL_3	ID519_D4_CTRL5_D3-Nuc_S40_L002	10791866	10791866	74053	75146	389	644	10512941	24881758	25183957	13760215	4960	0.797122	0.163693	0.0391846	0.0122643	0.0957702	0.7339
ID519_D5_CTRL5_D7-Cyto_S41_L001_R1_001.fastq.gz	D5	CTRL5	D7-Cyto	L001	R1	ID519_D5_CTRL5_D7-Cyto_S41_L001	D	5	7	NPC_2	Cytoplasmic	7_CTRL5_cyto	Giulia	Jacob and Doaa	Human	CTRL5	Wildtype	iPSC	D7	Neural conversion (D7)	1	9.8			NA	1	NA	NA	Accidently added 500ul homogenisation & lysis buffers (from Promega RNA extraction kit), thus diluting sample massively	CTRL	cyto_CTRL_7	ID519_D5_CTRL5_D7-Cyto_S41_L001	13035033	13035033	65535	64580	602	493	12626532	29368480	29766499	12530337	19777	0.930797	0.04854	0.0206626	0.0142409	0.103586	0.7337
ID519_D5_CTRL5_D7-Cyto_S41_L002_R1_001.fastq.gz	D5	CTRL5	D7-Cyto	L002	R1	ID519_D5_CTRL5_D7-Cyto_S41_L002	D	5	7	NPC_2	Cytoplasmic	7_CTRL5_cyto	Giulia	Jacob and Doaa	Human	CTRL5	Wildtype	iPSC	D7	Neural conversion (D7)	1	9.8			NA	1	NA	NA	Accidently added 500ul homogenisation & lysis buffers (from Promega RNA extraction kit), thus diluting sample massively	CTRL	cyto_CTRL_7	ID519_D5_CTRL5_D7-Cyto_S41_L002	12841627	12841627	63204	62083	674	535	12433416	28920738	29286946	12520755	18710	0.930808	0.0484605	0.020731	0.014159	0.103957	0.7343
ID519_D6_CTRL5_D7-Nuc_S42_L001_R1_001.fastq.gz	D6	CTRL5	D7-Nuc	L001	R1	ID519_D6_CTRL5_D7-Nuc_S42_L001	D	6	7	NPC_2	Nuclear	7_CTRL5_nuc	Giulia	Jacob and Doaa	Human	CTRL5	Wildtype	iPSC	D7	Neural conversion (D7)	1	9.6			NA	1	NA	NA		CTRL	nuc_CTRL_7	ID519_D6_CTRL5_D7-Nuc_S42_L001	11321651	11321651	50355	50390	204	394	10868412	25617740	26007359	14188842	24295	0.762324	0.196878	0.0407976	0.0128887	0.0909559	0.7236
ID519_D6_CTRL5_D7-Nuc_S42_L002_R1_001.fastq.gz	D6	CTRL5	D7-Nuc	L002	R1	ID519_D6_CTRL5_D7-Nuc_S42_L002	D	6	7	NPC_2	Nuclear	7_CTRL5_nuc	Giulia	Jacob and Doaa	Human	CTRL5	Wildtype	iPSC	D7	Neural conversion (D7)	1	9.6			NA	1	NA	NA		CTRL	nuc_CTRL_7	ID519_D6_CTRL5_D7-Nuc_S42_L002	11092597	11092597	49020	49004	245	379	10646669	25085258	25452013	14092651	23839	0.762014	0.197002	0.0409843	0.0127981	0.0913956	0.7269
ID519_D7_CTRL5_D14-Cyto_S43_L001_R1_001.fastq.gz	D7	CTRL5	D14-Cyto	L001	R1	ID519_D7_CTRL5_D14-Cyto_S43_L001	D	7	14	pMN	Cytoplasmic	14_CTRL5_cyto	Giulia	Jacob and Giulia	Human	CTRL5	Wildtype	iPSC	D14	Patterened NPCs	1	9.4			NA	2	NA	NA		CTRL	cyto_CTRL_14	ID519_D7_CTRL5_D14-Cyto_S43_L001	11338197	11338197	27412	27577	136	105	11078823	25021866	25078526	12397666	4106	0.922208	0.0558944	0.0218974	0.0157441	0.115602	0.7012
ID519_D7_CTRL5_D14-Cyto_S43_L002_R1_001.fastq.gz	D7	CTRL5	D14-Cyto	L002	R1	ID519_D7_CTRL5_D14-Cyto_S43_L002	D	7	14	pMN	Cytoplasmic	14_CTRL5_cyto	Giulia	Jacob and Giulia	Human	CTRL5	Wildtype	iPSC	D14	Patterened NPCs	1	9.4			NA	2	NA	NA		CTRL	cyto_CTRL_14	ID519_D7_CTRL5_D14-Cyto_S43_L002	11122449	11122449	26519	26802	112	109	10865478	24538242	24589644	12329051	4040	0.922066	0.0559881	0.0219463	0.0157001	0.115996	0.706
ID519_D8_CTRL5_D14-Nuc_S44_L001_R1_001.fastq.gz	D8	CTRL5	D14-Nuc	L001	R1	ID519_D8_CTRL5_D14-Nuc_S44_L001	D	8	14	pMN	Nuclear	14_CTRL5_nuc	Giulia	Jacob and Giulia	Human	CTRL5	Wildtype	iPSC	D14	Patterened NPCs	1	8.6			NA	2	NA	NA		CTRL	nuc_CTRL_14	ID519_D8_CTRL5_D14-Nuc_S44_L001	8544406	8544406	41553	41918	40	102	8304064	19583884	19632600	11189950	3897	0.773389	0.185808	0.0408021	0.0148614	0.0879543	0.7169
ID519_D8_CTRL5_D14-Nuc_S44_L002_R1_001.fastq.gz	D8	CTRL5	D14-Nuc	L002	R1	ID519_D8_CTRL5_D14-Nuc_S44_L002	D	8	14	pMN	Nuclear	14_CTRL5_nuc	Giulia	Jacob and Giulia	Human	CTRL5	Wildtype	iPSC	D14	Patterened NPCs	1	8.6			NA	2	NA	NA		CTRL	nuc_CTRL_14	ID519_D8_CTRL5_D14-Nuc_S44_L002	8405590	8405590	40780	41183	48	92	8168551	19272350	19314519	11159425	3278	0.77302	0.186089	0.0408903	0.0146476	0.0881211	0.72
ID519_D9_CTRL5_immature-MNs-D22-Cyto_S45_L001_R1_001.fastq.gz	D9	CTRL5	immature-MNs-D22-Cyto	L001	R1	ID519_D9_CTRL5_immature-MNs-D22-Cyto_S45_L001	D	9	22	iMN	Cytoplasmic	22_CTRL5_cyto	Giulia	Jacob and Giulia	Human	CTRL5	Wildtype	iPSC	Immature MNs	MNs (D4 terminal differentiation)	1	9.4			NA	2	NA	NA		CTRL	cyto_CTRL_22	ID519_D9_CTRL5_immature-MNs-D22-Cyto_S45_L001	11992375	11992375	50882	51513	65	50	11743130	26847766	26879887	12880182	2300	0.926909	0.0475167	0.0255739	0.0192971	0.1305	0.7006
ID519_D9_CTRL5_immature-MNs-D22-Cyto_S45_L002_R1_001.fastq.gz	D9	CTRL5	immature-MNs-D22-Cyto	L002	R1	ID519_D9_CTRL5_immature-MNs-D22-Cyto_S45_L002	D	9	22	iMN	Cytoplasmic	22_CTRL5_cyto	Giulia	Jacob and Giulia	Human	CTRL5	Wildtype	iPSC	Immature MNs	MNs (D4 terminal differentiation)	1	9.4			NA	2	NA	NA		CTRL	cyto_CTRL_22	ID519_D9_CTRL5_immature-MNs-D22-Cyto_S45_L002	11761489	11761489	49478	50471	56	72	11514943	26311722	26340972	12811610	2287	0.926918	0.0475514	0.0255311	0.0192303	0.13055	0.7003
ID519_E10_MUT1_immature-MNs-D22-Nuc_S58_L001_R1_001.fastq.gz	E10	MUT1	immature-MNs-D22-Nuc	L001	R1	ID519_E10_MUT1_immature-MNs-D22-Nuc_S58_L001	E	10	22	iMN	Nuclear	22_MUT1_nuc	Giulia	Jacob and Giulia	Human	MUT1	VCP R155C	iPSC	Immature MNs	MNs (D4 terminal differentiation)	1	8.6			NA	2	NA	NA	MUT1 technical replicate 1 - 1 well had started to peel quite a bit	VCP	nuc_VCP_22	ID519_E10_MUT1_immature-MNs-D22-Nuc_S58_L001	12006641	12006641	16925	17185	129	135	11730791	26546988	26700413	14155054	9689	0.849532	0.116406	0.0340618	0.0155803	0.126035	0.7145
ID519_E10_MUT1_immature-MNs-D22-Nuc_S58_L002_R1_001.fastq.gz	E10	MUT1	immature-MNs-D22-Nuc	L002	R1	ID519_E10_MUT1_immature-MNs-D22-Nuc_S58_L002	E	10	22	iMN	Nuclear	22_MUT1_nuc	Giulia	Jacob and Giulia	Human	MUT1	VCP R155C	iPSC	Immature MNs	MNs (D4 terminal differentiation)	1	8.6			NA	2	NA	NA	MUT1 technical replicate 1 - 1 well had started to peel quite a bit	VCP	nuc_VCP_22	ID519_E10_MUT1_immature-MNs-D22-Nuc_S58_L002	11797978	11797978	16715	16976	113	142	11523021	26084508	26228282	14105266	9147	0.849326	0.116529	0.0341454	0.0155158	0.126291	0.7148
ID519_E11_MUT1_electrically-active-MNs-D35-Cyto_S59_L001_R1_001.fastq.gz	E11	MUT1	electrically-active-MNs-D35-Cyto	L001	R1	ID519_E11_MUT1_electrically-active-MNs-D35-Cyto_S59_L001	E	11	35	MN	Cytoplasmic	35_MUT1_cyto	Giulia	Jacob and Giulia	Human	MUT1	VCP R155C	iPSC	Electrically active MNs	MNs (D17 terminal differentiation)	1	9.4			NA	2	NA	NA		VCP	cyto_VCP_35	ID519_E11_MUT1_electrically-active-MNs-D35-Cyto_S59_L001	11018442	11018442	31393	31046	38	27	10812981	24313822	24327510	12391313	1090	0.921101	0.0510827	0.0278164	0.024721	0.138957	0.7065
ID519_E11_MUT1_electrically-active-MNs-D35-Cyto_S59_L002_R1_001.fastq.gz	E11	MUT1	electrically-active-MNs-D35-Cyto	L002	R1	ID519_E11_MUT1_electrically-active-MNs-D35-Cyto_S59_L002	E	11	35	MN	Cytoplasmic	35_MUT1_cyto	Giulia	Jacob and Giulia	Human	MUT1	VCP R155C	iPSC	Electrically active MNs	MNs (D17 terminal differentiation)	1	9.4			NA	2	NA	NA		VCP	cyto_VCP_35	ID519_E11_MUT1_electrically-active-MNs-D35-Cyto_S59_L002	10836880	10836880	30746	30478	41	49	10630805	23902238	23915141	12353183	1049	0.921195	0.0510555	0.0277494	0.0245894	0.139407	0.7082
ID519_E12_MUT1_electrically-active-MNs-D35-Nuc_S60_L001_R1_001.fastq.gz	E12	MUT1	electrically-active-MNs-D35-Nuc	L001	R1	ID519_E12_MUT1_electrically-active-MNs-D35-Nuc_S60_L001	E	12	35	MN	Nuclear	35_MUT1_nuc	Giulia	Jacob and Giulia	Human	MUT1	VCP R155C	iPSC	Electrically active MNs	MNs (D17 terminal differentiation)	1	4.8	6.7		NA	2	NA	NA		VCP	nuc_VCP_35	ID519_E12_MUT1_electrically-active-MNs-D35-Nuc_S60_L001	12505942	12505942	77899	78590	187	261	12085788	28376532	28541014	15174208	10917	0.809993	0.144326	0.0456808	0.0158152	0.134368	0.7247
ID519_E12_MUT1_electrically-active-MNs-D35-Nuc_S60_L002_R1_001.fastq.gz	E12	MUT1	electrically-active-MNs-D35-Nuc	L002	R1	ID519_E12_MUT1_electrically-active-MNs-D35-Nuc_S60_L002	E	12	35	MN	Nuclear	35_MUT1_nuc	Giulia	Jacob and Giulia	Human	MUT1	VCP R155C	iPSC	Electrically active MNs	MNs (D17 terminal differentiation)	1	4.8	6.7		NA	2	NA	NA		VCP	nuc_VCP_35	ID519_E12_MUT1_electrically-active-MNs-D35-Nuc_S60_L002	12272401	12272401	75712	76333	193	254	11855855	27824226	27975483	15093657	10445	0.80936	0.144776	0.045864	0.0157302	0.13472	0.7231
ID519_E1_MUT1_iPS-D0-Cyto_S49_L001_R1_001.fastq.gz	E1	MUT1	iPS-D0-Cyto	L001	R1	ID519_E1_MUT1_iPS-D0-Cyto_S49_L001	E	1	0	iPSC	Cytoplasmic	0_MUT1_cyto	Giulia	Jacob and Giulia	Human	MUT1	VCP R155C	iPSC	iPSC	undifferentiated	1	9			NA	1	NA	NA		VCP	cyto_VCP_0	ID519_E1_MUT1_iPS-D0-Cyto_S49_L001	8460987	8460987	24418	24653	130	93	8176910	18696404	18830944	9038830	12333	0.909247	0.0557993	0.0349533	0.0154333	0.116284	0.7618
ID519_E1_MUT1_iPS-D0-Cyto_S49_L002_R1_001.fastq.gz	E1	MUT1	iPS-D0-Cyto	L002	R1	ID519_E1_MUT1_iPS-D0-Cyto_S49_L002	E	1	0	iPSC	Cytoplasmic	0_MUT1_cyto	Giulia	Jacob and Giulia	Human	MUT1	VCP R155C	iPSC	iPSC	undifferentiated	1	9			NA	1	NA	NA		VCP	cyto_VCP_0	ID519_E1_MUT1_iPS-D0-Cyto_S49_L002	8309585	8309585	23763	24272	116	93	8031141	18352132	18472815	8992567	11336	0.909422	0.0557962	0.0347815	0.015308	0.117117	0.7582
ID519_E2_MUT1_iPS-D0-Nuc_S50_L001_R1_001.fastq.gz	E2	MUT1	iPS-D0-Nuc	L001	R1	ID519_E2_MUT1_iPS-D0-Nuc_S50_L001	E	2	0	iPSC	Nuclear	0_MUT1_nuc	Giulia	Jacob and Giulia	Human	MUT1	VCP R155C	iPSC	iPSC	undifferentiated	1	5.7	4	4.2	NA	1	NA	NA		VCP	nuc_VCP_0	ID519_E2_MUT1_iPS-D0-Nuc_S50_L001	7657143	7657143	24264	24168	35	67	7155110	16431644	16776679	10409379	25872	0.672452	0.259039	0.0685095	0.00855235	0.101988	0.7396
ID519_E2_MUT1_iPS-D0-Nuc_S50_L002_R1_001.fastq.gz	E2	MUT1	iPS-D0-Nuc	L002	R1	ID519_E2_MUT1_iPS-D0-Nuc_S50_L002	E	2	0	iPSC	Nuclear	0_MUT1_nuc	Giulia	Jacob and Giulia	Human	MUT1	VCP R155C	iPSC	iPSC	undifferentiated	1	5.7	4	4.2	NA	1	NA	NA		VCP	nuc_VCP_0	ID519_E2_MUT1_iPS-D0-Nuc_S50_L002	7518235	7518235	23402	23253	47	58	7026760	16131386	16437102	10361754	25982	0.671238	0.260043	0.0687192	0.00848456	0.102445	0.7361
ID519_E3_MUT1_D3-Cyto_S51_L001_R1_001.fastq.gz	E3	MUT1	D3-Cyto	L001	R1	ID519_E3_MUT1_D3-Cyto_S51_L001	E	3	3	NPC_1	Cytoplasmic	3_MUT1_cyto	Giulia	Jacob and Giulia	Human	MUT1	VCP R155C	iPSC	D3	Neural conversion (D3)	1	10			NA	1	NA	NA		VCP	cyto_VCP_3	ID519_E3_MUT1_D3-Cyto_S51_L001	10521418	10521418	37999	38382	285	293	10179986	23580676	23660342	10897377	6411	0.926509	0.0510438	0.0224471	0.0169772	0.102718	0.6962
ID519_E3_MUT1_D3-Cyto_S51_L002_R1_001.fastq.gz	E3	MUT1	D3-Cyto	L002	R1	ID519_E3_MUT1_D3-Cyto_S51_L002	E	3	3	NPC_1	Cytoplasmic	3_MUT1_cyto	Giulia	Jacob and Giulia	Human	MUT1	VCP R155C	iPSC	D3	Neural conversion (D3)	1	10			NA	1	NA	NA		VCP	cyto_VCP_3	ID519_E3_MUT1_D3-Cyto_S51_L002	10313373	10313373	37160	37542	291	304	9979655	23106174	23177648	10828296	5997	0.92644	0.0510818	0.0224777	0.0168337	0.10303	0.695
ID519_E4_MUT1_D3-Nuc_S52_L001_R1_001.fastq.gz	E4	MUT1	D3-Nuc	L001	R1	ID519_E4_MUT1_D3-Nuc_S52_L001	E	4	3	NPC_1	Nuclear	3_MUT1_nuc	Giulia	Jacob and Giulia	Human	MUT1	VCP R155C	iPSC	D3	Neural conversion (D3)	1	9.6			NA	1	NA	NA		VCP	nuc_VCP_3	ID519_E4_MUT1_D3-Nuc_S52_L001	12791609	12791609	45571	45771	128	139	12398343	28715468	28810052	15632002	7971	0.795923	0.165	0.0390773	0.0122789	0.102045	0.7664
ID519_E4_MUT1_D3-Nuc_S52_L002_R1_001.fastq.gz	E4	MUT1	D3-Nuc	L002	R1	ID519_E4_MUT1_D3-Nuc_S52_L002	E	4	3	NPC_1	Nuclear	3_MUT1_nuc	Giulia	Jacob and Giulia	Human	MUT1	VCP R155C	iPSC	D3	Neural conversion (D3)	1	9.6			NA	1	NA	NA		VCP	nuc_VCP_3	ID519_E4_MUT1_D3-Nuc_S52_L002	12605265	12605265	44375	44684	133	206	12214914	28285806	28370125	15612862	7425	0.795495	0.165308	0.0391966	0.0122076	0.102458	0.7656
ID519_E5_MUT1_D7-Cyto_S53_L001_R1_001.fastq.gz	E5	MUT1	D7-Cyto	L001	R1	ID519_E5_MUT1_D7-Cyto_S53_L001	E	5	7	NPC_2	Cytoplasmic	7_MUT1_cyto	Giulia	Jacob and Doaa	Human	MUT1	VCP R155C	iPSC	D7	Neural conversion (D7)	1	9.8			NA	1	NA	NA		VCP	cyto_VCP_7	ID519_E5_MUT1_D7-Cyto_S53_L001	8959090	8959090	35460	35714	318	190	8767057	20053222	20105097	9449403	3729	0.921286	0.0579225	0.0207918	0.0153679	0.102503	0.7959
ID519_E5_MUT1_D7-Cyto_S53_L002_R1_001.fastq.gz	E5	MUT1	D7-Cyto	L002	R1	ID519_E5_MUT1_D7-Cyto_S53_L002	E	5	7	NPC_2	Cytoplasmic	7_MUT1_cyto	Giulia	Jacob and Doaa	Human	MUT1	VCP R155C	iPSC	D7	Neural conversion (D7)	1	9.8			NA	1	NA	NA		VCP	cyto_VCP_7	ID519_E5_MUT1_D7-Cyto_S53_L002	8828702	8828702	34528	34873	321	224	8636544	19725750	19772089	9439176	3578	0.921387	0.0579598	0.020653	0.0152107	0.102842	0.7953
ID519_E6_MUT1_D7-Nuc_S54_L001_R1_001.fastq.gz	E6	MUT1	D7-Nuc	L001	R1	ID519_E6_MUT1_D7-Nuc_S54_L001	E	6	7	NPC_2	Nuclear	7_MUT1_nuc	Giulia	Jacob and Doaa	Human	MUT1	VCP R155C	iPSC	D7	Neural conversion (D7)	1	9.1			NA	1	NA	NA		VCP	nuc_VCP_7	ID519_E6_MUT1_D7-Nuc_S54_L001	7956282	7956282	26294	25984	234	279	7675917	17919868	18003170	10653830	6629	0.738599	0.219897	0.0415039	0.0101087	0.0975486	0.7485
ID519_E6_MUT1_D7-Nuc_S54_L002_R1_001.fastq.gz	E6	MUT1	D7-Nuc	L002	R1	ID519_E6_MUT1_D7-Nuc_S54_L002	E	6	7	NPC_2	Nuclear	7_MUT1_nuc	Giulia	Jacob and Doaa	Human	MUT1	VCP R155C	iPSC	D7	Neural conversion (D7)	1	9.1			NA	1	NA	NA		VCP	nuc_VCP_7	ID519_E6_MUT1_D7-Nuc_S54_L002	7838184	7838184	26108	25832	230	290	7559630	17667234	17742222	10628962	6344	0.738123	0.22018	0.041697	0.0099972	0.0979958	0.7483
ID519_E7_MUT1_D14-Cyto_S55_L001_R1_001.fastq.gz	E7	MUT1	D14-Cyto	L001	R1	ID519_E7_MUT1_D14-Cyto_S55_L001	E	7	14	pMN	Cytoplasmic	14_MUT1_cyto	Giulia	Jacob and Giulia	Human	MUT1	VCP R155C	iPSC	D14	Patterened NPCs	1	9.6			NA	2	NA	NA		VCP	cyto_VCP_14	ID519_E7_MUT1_D14-Cyto_S55_L001	10008421	10008421	21111	21307	179	246	9714483	21720066	22136122	11157777	22871	0.909415	0.0678948	0.0226907	0.01596	0.119279	0.6855
ID519_E7_MUT1_D14-Cyto_S55_L002_R1_001.fastq.gz	E7	MUT1	D14-Cyto	L002	R1	ID519_E7_MUT1_D14-Cyto_S55_L002	E	7	14	pMN	Cytoplasmic	14_MUT1_cyto	Giulia	Jacob and Giulia	Human	MUT1	VCP R155C	iPSC	D14	Patterened NPCs	1	9.6			NA	2	NA	NA		VCP	cyto_VCP_14	ID519_E7_MUT1_D14-Cyto_S55_L002	9863285	9863285	20787	21098	163	263	9571297	21406528	21776213	11141248	21542	0.909407	0.0679001	0.022693	0.0158037	0.119674	0.6836
ID519_E8_MUT1_D14-Nuc_S56_L001_R1_001.fastq.gz	E8	MUT1	D14-Nuc	L001	R1	ID519_E8_MUT1_D14-Nuc_S56_L001	E	8	14	pMN	Nuclear	14_MUT1_nuc	Giulia	Jacob and Giulia	Human	MUT1	VCP R155C	iPSC	D14	Patterened NPCs	1	8.9			NA	2	NA	NA		VCP	nuc_VCP_14	ID519_E8_MUT1_D14-Nuc_S56_L001	9804427	9804427	22101	22332	33	63	9585025	22154162	22179297	13014486	1250	0.766976	0.193373	0.0396513	0.0140561	0.0922546	0.6911
ID519_E8_MUT1_D14-Nuc_S56_L002_R1_001.fastq.gz	E8	MUT1	D14-Nuc	L002	R1	ID519_E8_MUT1_D14-Nuc_S56_L002	E	8	14	pMN	Nuclear	14_MUT1_nuc	Giulia	Jacob and Giulia	Human	MUT1	VCP R155C	iPSC	D14	Patterened NPCs	1	8.9			NA	2	NA	NA		VCP	nuc_VCP_14	ID519_E8_MUT1_D14-Nuc_S56_L002	9614204	9614204	21298	21543	38	80	9395283	21704516	21727717	12936294	1218	0.766715	0.193657	0.0396272	0.0139454	0.0927506	0.6907
ID519_E9_MUT1_immature-MNs-D22-Cyto_S57_L001_R1_001.fastq.gz	E9	MUT1	immature-MNs-D22-Cyto	L001	R1	ID519_E9_MUT1_immature-MNs-D22-Cyto_S57_L001	E	9	22	iMN	Cytoplasmic	22_MUT1_cyto	Giulia	Jacob and Giulia	Human	MUT1	VCP R155C	iPSC	Immature MNs	MNs (D4 terminal differentiation)	1	9.2			NA	2	NA	NA		VCP	cyto_VCP_22	ID519_E9_MUT1_immature-MNs-D22-Cyto_S57_L001	13984237	13984237	38945	39307	58	66	13480769	30380564	30697704	14212492	26490	0.931011	0.0449503	0.0240383	0.0199907	0.129118	0.694
ID519_E9_MUT1_immature-MNs-D22-Cyto_S57_L002_R1_001.fastq.gz	E9	MUT1	immature-MNs-D22-Cyto	L002	R1	ID519_E9_MUT1_immature-MNs-D22-Cyto_S57_L002	E	9	22	iMN	Cytoplasmic	22_MUT1_cyto	Giulia	Jacob and Giulia	Human	MUT1	VCP R155C	iPSC	Immature MNs	MNs (D4 terminal differentiation)	1	9.2			NA	2	NA	NA		VCP	cyto_VCP_22	ID519_E9_MUT1_immature-MNs-D22-Cyto_S57_L002	13710922	13710922	37531	38039	53	75	13215742	29773318	30057346	14138601	24217	0.931274	0.0447497	0.023976	0.0198847	0.129216	0.6963
ID519_F10_MUT2_immature-MNs-D22-Nuc_S70_L001_R1_001.fastq.gz	F10	MUT2	immature-MNs-D22-Nuc	L001	R1	ID519_F10_MUT2_immature-MNs-D22-Nuc_S70_L001	F	10	22	iMN	Nuclear	22_MUT2_nuc	Giulia	Jacob and Giulia	Human	MUT2	VCP R155C	iPSC	Immature MNs	MNs (D4 terminal differentiation)	1	8.6			NA	2	NA	NA		VCP	nuc_VCP_22	ID519_F10_MUT2_immature-MNs-D22-Nuc_S70_L001	14220560	14220560	27513	27840	124	96	13887142	31737478	31794209	16611117	4944	0.833847	0.129273	0.0368805	0.0162501	0.122383	0.7498
ID519_F10_MUT2_immature-MNs-D22-Nuc_S70_L002_R1_001.fastq.gz	F10	MUT2	immature-MNs-D22-Nuc	L002	R1	ID519_F10_MUT2_immature-MNs-D22-Nuc_S70_L002	F	10	22	iMN	Nuclear	22_MUT2_nuc	Giulia	Jacob and Giulia	Human	MUT2	VCP R155C	iPSC	Immature MNs	MNs (D4 terminal differentiation)	1	8.6			NA	2	NA	NA		VCP	nuc_VCP_22	ID519_F10_MUT2_immature-MNs-D22-Nuc_S70_L002	13906225	13906225	26290	26801	93	105	13578571	31023022	31072566	16471682	4618	0.833503	0.129557	0.0369402	0.0162604	0.122645	0.7487
ID519_F11_MUT2_electrically-active-MNs-D35-Cyto_S71_L001_R1_001.fastq.gz	F11	MUT2	electrically-active-MNs-D35-Cyto	L001	R1	ID519_F11_MUT2_electrically-active-MNs-D35-Cyto_S71_L001	F	11	35	MN	Cytoplasmic	35_MUT2_cyto	Giulia	Jacob and Giulia	Human	MUT2	VCP R155C	iPSC	Electrically active MNs	MNs (D17 terminal differentiation)	1	9.4			NA	2	NA	NA	MUT2 n2 - one well gone/peeled	VCP	cyto_VCP_35	ID519_F11_MUT2_electrically-active-MNs-D35-Cyto_S71_L001	10712574	10712574	37084	37022	31	36	10506575	23729666	23758044	11908502	2112	0.929103	0.0445937	0.026303	0.026835	0.133961	0.704
ID519_F11_MUT2_electrically-active-MNs-D35-Cyto_S71_L002_R1_001.fastq.gz	F11	MUT2	electrically-active-MNs-D35-Cyto	L002	R1	ID519_F11_MUT2_electrically-active-MNs-D35-Cyto_S71_L002	F	11	35	MN	Cytoplasmic	35_MUT2_cyto	Giulia	Jacob and Giulia	Human	MUT2	VCP R155C	iPSC	Electrically active MNs	MNs (D17 terminal differentiation)	1	9.4			NA	2	NA	NA	MUT2 n2 - one well gone/peeled	VCP	cyto_VCP_35	ID519_F11_MUT2_electrically-active-MNs-D35-Cyto_S71_L002	10517921	10517921	35398	35331	34	43	10312771	23273820	23298778	11849940	2052	0.928971	0.0446549	0.0263742	0.0265177	0.134207	0.7072
ID519_F12_MUT2_electrically-active-MNs-D35-Nuc_S72_L001_R1_001.fastq.gz	F12	MUT2	electrically-active-MNs-D35-Nuc	L001	R1	ID519_F12_MUT2_electrically-active-MNs-D35-Nuc_S72_L001	F	12	35	MN	Nuclear	35_MUT2_nuc	Giulia	Jacob and Giulia	Human	MUT2	VCP R155C	iPSC	Electrically active MNs	MNs (D17 terminal differentiation)	1	8.1	8.2		NA	2	NA	NA	MUT2 n2 - one well gone/peeled	VCP	nuc_VCP_35	ID519_F12_MUT2_electrically-active-MNs-D35-Nuc_S72_L001	8800679	8800679	14566	14525	123	134	8499478	19394516	19541468	11048114	10389	0.823805	0.135667	0.0405277	0.0177293	0.124975	0.723
ID519_F12_MUT2_electrically-active-MNs-D35-Nuc_S72_L002_R1_001.fastq.gz	F12	MUT2	electrically-active-MNs-D35-Nuc	L002	R1	ID519_F12_MUT2_electrically-active-MNs-D35-Nuc_S72_L002	F	12	35	MN	Nuclear	35_MUT2_nuc	Giulia	Jacob and Giulia	Human	MUT2	VCP R155C	iPSC	Electrically active MNs	MNs (D17 terminal differentiation)	1	8.1	8.2		NA	2	NA	NA	MUT2 n2 - one well gone/peeled	VCP	nuc_VCP_35	ID519_F12_MUT2_electrically-active-MNs-D35-Nuc_S72_L002	8635753	8635753	14020	13937	150	157	8339082	19026790	19159998	10993829	10466	0.823391	0.135951	0.0406585	0.0175546	0.125601	0.7251
ID519_F1_MUT2_iPS-D0-Cyto_S61_L001_R1_001.fastq.gz	F1	MUT2	iPS-D0-Cyto	L001	R1	ID519_F1_MUT2_iPS-D0-Cyto_S61_L001	F	1	0	iPSC	Cytoplasmic	0_MUT2_cyto	Giulia	Jacob and Giulia	Human	MUT2	VCP R155C	iPSC	iPSC	undifferentiated	1	9.8			NA	1	NA	NA		VCP	cyto_VCP_0	ID519_F1_MUT2_iPS-D0-Cyto_S61_L001	8346282	8346282	72665	73416	221	158	8170166	19211696	19261015	9287500	2040	0.895292	0.0669999	0.0377081	0.0176663	0.1055	0.7773
ID519_F1_MUT2_iPS-D0-Cyto_S61_L002_R1_001.fastq.gz	F1	MUT2	iPS-D0-Cyto	L002	R1	ID519_F1_MUT2_iPS-D0-Cyto_S61_L002	F	1	0	iPSC	Cytoplasmic	0_MUT2_cyto	Giulia	Jacob and Giulia	Human	MUT2	VCP R155C	iPSC	iPSC	undifferentiated	1	9.8			NA	1	NA	NA		VCP	cyto_VCP_0	ID519_F1_MUT2_iPS-D0-Cyto_S61_L002	8235166	8235166	70741	71437	240	165	8059816	18939148	18983168	9279641	2106	0.895025	0.0673157	0.0376591	0.0175056	0.105826	0.7787
ID519_F2_MUT2_iPS-D0-Nuc_S62_L001_R1_001.fastq.gz	F2	MUT2	iPS-D0-Nuc	L001	R1	ID519_F2_MUT2_iPS-D0-Nuc_S62_L001	F	2	0	iPSC	Nuclear	0_MUT2_nuc	Giulia	Jacob and Giulia	Human	MUT2	VCP R155C	iPSC	iPSC	undifferentiated	1	3.3	4.6	3.9	NA	1	NA	NA		VCP	nuc_VCP_0	ID519_F2_MUT2_iPS-D0-Nuc_S62_L001	11443803	11443803	146882	147838	949	1158	10391770	25723052	26921845	14218232	70754	0.465594	0.428544	0.105862	0.0052295	0.0793246	0.6918
ID519_F2_MUT2_iPS-D0-Nuc_S62_L002_R1_001.fastq.gz	F2	MUT2	iPS-D0-Nuc	L002	R1	ID519_F2_MUT2_iPS-D0-Nuc_S62_L002	F	2	0	iPSC	Nuclear	0_MUT2_nuc	Giulia	Jacob and Giulia	Human	MUT2	VCP R155C	iPSC	iPSC	undifferentiated	1	3.3	4.6	3.9	NA	1	NA	NA		VCP	nuc_VCP_0	ID519_F2_MUT2_iPS-D0-Nuc_S62_L002	11256573	11256573	143466	145017	962	1142	10213639	25313088	26344581	14174058	66020	0.464363	0.429374	0.106263	0.0052095	0.0792297	0.6908
ID519_F3_MUT2_D3-Cyto_S63_L001_R1_001.fastq.gz	F3	MUT2	D3-Cyto	L001	R1	ID519_F3_MUT2_D3-Cyto_S63_L001	F	3	3	NPC_1	Cytoplasmic	3_MUT2_cyto	Giulia	Jacob and Giulia	Human	MUT2	VCP R155C	iPSC	D3	Neural conversion (D3)	1	9.7			NA	1	NA	NA		VCP	cyto_VCP_3	ID519_F3_MUT2_D3-Cyto_S63_L001	3734946	3734946	18325	18572	56	47	3639659	8472552	8512482	4478464	3791	0.919071	0.0571654	0.0237635	0.0164843	0.102941	0.7247
ID519_F3_MUT2_D3-Cyto_S63_L002_R1_001.fastq.gz	F3	MUT2	D3-Cyto	L002	R1	ID519_F3_MUT2_D3-Cyto_S63_L002	F	3	3	NPC_1	Cytoplasmic	3_MUT2_cyto	Giulia	Jacob and Giulia	Human	MUT2	VCP R155C	iPSC	D3	Neural conversion (D3)	1	9.7			NA	1	NA	NA		VCP	cyto_VCP_3	ID519_F3_MUT2_D3-Cyto_S63_L002	3673074	3673074	17747	17903	59	51	3578783	8332546	8368384	4457711	3624	0.91883	0.0574188	0.0237509	0.0163803	0.103343	0.7241
ID519_F4_MUT2_D3-Nuc_S64_L001_R1_001.fastq.gz	F4	MUT2	D3-Nuc	L001	R1	ID519_F4_MUT2_D3-Nuc_S64_L001	F	4	3	NPC_1	Nuclear	3_MUT2_nuc	Giulia	Jacob and Giulia	Human	MUT2	VCP R155C	iPSC	D3	Neural conversion (D3)	1	7.1			NA	1	NA	NA		VCP	nuc_VCP_3	ID519_F4_MUT2_D3-Nuc_S64_L001	15677062	15677062	124189	124195	542	664	14679898	33773376	37601430	18084858	184776	0.721817	0.228429	0.0497536	0.0101692	0.102223	0.8264
ID519_F4_MUT2_D3-Nuc_S64_L002_R1_001.fastq.gz	F4	MUT2	D3-Nuc	L002	R1	ID519_F4_MUT2_D3-Nuc_S64_L002	F	4	3	NPC_1	Nuclear	3_MUT2_nuc	Giulia	Jacob and Giulia	Human	MUT2	VCP R155C	iPSC	D3	Neural conversion (D3)	1	7.1			NA	1	NA	NA		VCP	nuc_VCP_3	ID519_F4_MUT2_D3-Nuc_S64_L002	15345515	15345515	119843	119676	503	696	14348501	33045552	36503454	17964653	177107	0.721789	0.2285	0.0497116	0.0101751	0.1028	0.8281
ID519_F5_MUT2_D7-Cyto_S65_L001_R1_001.fastq.gz	F5	MUT2	D7-Cyto	L001	R1	ID519_F5_MUT2_D7-Cyto_S65_L001	F	5	7	NPC_2	Cytoplasmic	7_MUT2_cyto	Giulia	Jacob and Doaa	Human	MUT2	VCP R155C	iPSC	D7	Neural conversion (D7)	1	9.8			NA	1	NA	NA		VCP	cyto_VCP_7	ID519_F5_MUT2_D7-Cyto_S65_L001	12091931	12091931	28199	28541	660	615	11803933	26786888	26854383	12179665	5071	0.92224	0.0572128	0.0205476	0.0153156	0.103642	0.7353
ID519_F5_MUT2_D7-Cyto_S65_L002_R1_001.fastq.gz	F5	MUT2	D7-Cyto	L002	R1	ID519_F5_MUT2_D7-Cyto_S65_L002	F	5	7	NPC_2	Cytoplasmic	7_MUT2_cyto	Giulia	Jacob and Doaa	Human	MUT2	VCP R155C	iPSC	D7	Neural conversion (D7)	1	9.8			NA	1	NA	NA		VCP	cyto_VCP_7	ID519_F5_MUT2_D7-Cyto_S65_L002	11930440	11930440	27452	27687	646	552	11643925	26418060	26478274	12172054	5088	0.921985	0.0574846	0.0205306	0.015148	0.10395	0.7371
ID519_F6_MUT2_D7-Nuc_S66_L001_R1_001.fastq.gz	F6	MUT2	D7-Nuc	L001	R1	ID519_F6_MUT2_D7-Nuc_S66_L001	F	6	7	NPC_2	Nuclear	7_MUT2_nuc	Giulia	Jacob and Doaa	Human	MUT2	VCP R155C	iPSC	D7	Neural conversion (D7)	1	9.2			NA	1	NA	NA		VCP	nuc_VCP_7	ID519_F6_MUT2_D7-Nuc_S66_L001	7583402	7583402	42251	42696	149	200	7379622	17443526	17473158	10247871	2984	0.74223	0.215613	0.0421567	0.0111411	0.0972652	0.8109
ID519_F6_MUT2_D7-Nuc_S66_L002_R1_001.fastq.gz	F6	MUT2	D7-Nuc	L002	R1	ID519_F6_MUT2_D7-Nuc_S66_L002	F	6	7	NPC_2	Nuclear	7_MUT2_nuc	Giulia	Jacob and Doaa	Human	MUT2	VCP R155C	iPSC	D7	Neural conversion (D7)	1	9.2			NA	1	NA	NA		VCP	nuc_VCP_7	ID519_F6_MUT2_D7-Nuc_S66_L002	7473594	7473594	41689	42157	140	160	7271548	17184554	17210722	10227344	2617	0.741536	0.216289	0.0421753	0.0110054	0.0979931	0.8075
ID519_F7_MUT2_D14-Cyto_S67_L001_R1_001.fastq.gz	F7	MUT2	D14-Cyto	L001	R1	ID519_F7_MUT2_D14-Cyto_S67_L001	F	7	14	pMN	Cytoplasmic	14_MUT2_cyto	Giulia	Jacob and Giulia	Human	MUT2	VCP R155C	iPSC	D14	Patterened NPCs	1	9.6			NA	2	NA	NA		VCP	cyto_VCP_14	ID519_F7_MUT2_D14-Cyto_S67_L001	13443681	13443681	22434	22667	115	97	13132858	29516528	29553427	14363104	3393	0.909112	0.0701188	0.0207694	0.0177105	0.105254	0.688
ID519_F7_MUT2_D14-Cyto_S67_L002_R1_001.fastq.gz	F7	MUT2	D14-Cyto	L002	R1	ID519_F7_MUT2_D14-Cyto_S67_L002	F	7	14	pMN	Cytoplasmic	14_MUT2_cyto	Giulia	Jacob and Giulia	Human	MUT2	VCP R155C	iPSC	D14	Patterened NPCs	1	9.6			NA	2	NA	NA		VCP	cyto_VCP_14	ID519_F7_MUT2_D14-Cyto_S67_L002	13255099	13255099	22107	22430	85	120	12946611	29097834	29132794	14336085	3138	0.908914	0.0703091	0.0207767	0.0175473	0.105466	0.6909
ID519_F8_MUT2_D14-Nuc_S68_L001_R1_001.fastq.gz	F8	MUT2	D14-Nuc	L001	R1	ID519_F8_MUT2_D14-Nuc_S68_L001	F	8	14	pMN	Nuclear	14_MUT2_nuc	Giulia	Jacob and Giulia	Human	MUT2	VCP R155C	iPSC	D14	Patterened NPCs	1	9.3			NA	2	NA	NA		VCP	nuc_VCP_14	ID519_F8_MUT2_D14-Nuc_S68_L001	14521203	14521203	41024	41820	156	229	14014207	32180866	32498977	18016267	26889	0.769402	0.197613	0.0329853	0.0142803	0.0954461	0.743
ID519_F8_MUT2_D14-Nuc_S68_L002_R1_001.fastq.gz	F8	MUT2	D14-Nuc	L002	R1	ID519_F8_MUT2_D14-Nuc_S68_L002	F	8	14	pMN	Nuclear	14_MUT2_nuc	Giulia	Jacob and Giulia	Human	MUT2	VCP R155C	iPSC	D14	Patterened NPCs	1	9.3			NA	2	NA	NA		VCP	nuc_VCP_14	ID519_F8_MUT2_D14-Nuc_S68_L002	14233156	14233156	39975	40746	128	230	13735508	31534644	31817436	17897530	25451	0.769271	0.197839	0.0328906	0.0142347	0.0956359	0.7413
ID519_F9_MUT2_immature-MNs-D22-Cyto_S69_L001_R1_001.fastq.gz	F9	MUT2	immature-MNs-D22-Cyto	L001	R1	ID519_F9_MUT2_immature-MNs-D22-Cyto_S69_L001	F	9	22	iMN	Cytoplasmic	22_MUT2_cyto	Giulia	Jacob and Giulia	Human	MUT2	VCP R155C	iPSC	Immature MNs	MNs (D4 terminal differentiation)	1	9.5			NA	2	NA	NA		VCP	cyto_VCP_22	ID519_F9_MUT2_immature-MNs-D22-Cyto_S69_L001	13858740	13858740	41994	42374	81	68	13594802	30802168	30834870	14213589	1900	0.931228	0.0445179	0.0242539	0.0205736	0.126939	0.7076
ID519_F9_MUT2_immature-MNs-D22-Cyto_S69_L002_R1_001.fastq.gz	F9	MUT2	immature-MNs-D22-Cyto	L002	R1	ID519_F9_MUT2_immature-MNs-D22-Cyto_S69_L002	F	9	22	iMN	Cytoplasmic	22_MUT2_cyto	Giulia	Jacob and Giulia	Human	MUT2	VCP R155C	iPSC	Immature MNs	MNs (D4 terminal differentiation)	1	9.5			NA	2	NA	NA		VCP	cyto_VCP_22	ID519_F9_MUT2_immature-MNs-D22-Cyto_S69_L002	13670873	13670873	41302	41315	84	103	13407155	30371800	30401451	14219644	1860	0.931143	0.0446229	0.0242337	0.0204396	0.127048	0.7065
ID519_G10_MUT3_immature-MNs-D22-Nuc_S82_L001_R1_001.fastq.gz	G10	MUT3	immature-MNs-D22-Nuc	L001	R1	ID519_G10_MUT3_immature-MNs-D22-Nuc_S82_L001	G	10	22	iMN	Nuclear	22_MUT3_nuc	Giulia	Jacob and Giulia	Human	MUT3	VCP R191Q	iPSC	Immature MNs	MNs (D4 terminal differentiation)	1	8			NA	2	NA	NA		VCP	nuc_VCP_22	ID519_G10_MUT3_immature-MNs-D22-Nuc_S82_L001	10728211	10728211	24872	25202	157	122	10466563	23954206	23974271	13437434	1562	0.815007	0.144681	0.0403118	0.0157037	0.124644	0.7067
ID519_G10_MUT3_immature-MNs-D22-Nuc_S82_L002_R1_001.fastq.gz	G10	MUT3	immature-MNs-D22-Nuc	L002	R1	ID519_G10_MUT3_immature-MNs-D22-Nuc_S82_L002	G	10	22	iMN	Nuclear	22_MUT3_nuc	Giulia	Jacob and Giulia	Human	MUT3	VCP R191Q	iPSC	Immature MNs	MNs (D4 terminal differentiation)	1	8			NA	2	NA	NA		VCP	nuc_VCP_22	ID519_G10_MUT3_immature-MNs-D22-Nuc_S82_L002	10538556	10538556	24099	24273	124	151	10280726	23511266	23528741	13381101	1459	0.814879	0.144933	0.0401874	0.0156469	0.125268	0.7076
ID519_G11_MUT3_electrically-active-MNs-D35-Cyto_S83_L001_R1_001.fastq.gz	G11	MUT3	electrically-active-MNs-D35-Cyto	L001	R1	ID519_G11_MUT3_electrically-active-MNs-D35-Cyto_S83_L001	G	11	35	MN	Cytoplasmic	35_MUT3_cyto	Giulia	Jacob and Giulia	Human	MUT3	VCP R191Q	iPSC	Electrically active MNs	MNs (D17 terminal differentiation)	1	9.3			NA	2	NA	NA	CTRL4, CTRL5, MUT3 n2s had a very small proportion of MUT1l contaminant (about 5% only)	VCP	cyto_VCP_35	ID519_G11_CBID_electrically-active-MNs-D35-Cyto_S83_L001	9091123	9091123	34636	34486	19	23	8919187	20184080	20211878	10503297	1157	0.919672	0.0533351	0.0269927	0.0251868	0.129974	0.6932
ID519_G11_MUT3_electrically-active-MNs-D35-Cyto_S83_L002_R1_001.fastq.gz	G11	MUT3	electrically-active-MNs-D35-Cyto	L002	R1	ID519_G11_MUT3_electrically-active-MNs-D35-Cyto_S83_L002	G	11	35	MN	Cytoplasmic	35_MUT3_cyto	Giulia	Jacob and Giulia	Human	MUT3	VCP R191Q	iPSC	Electrically active MNs	MNs (D17 terminal differentiation)	1	9.3			NA	2	NA	NA	CTRL4, CTRL5, MUT3 n2s had a very small proportion of MUT1l contaminant (about 5% only)	VCP	cyto_VCP_35	ID519_G11_CBID_electrically-active-MNs-D35-Cyto_S83_L002	8947747	8947747	33910	33804	31	44	8776036	19863016	19888291	10481731	1161	0.919464	0.0534868	0.0270495	0.02494	0.130172	0.6921
ID519_G12_MUT3_electrically-active-MNs-D35-Nuc_S84_L001_R1_001.fastq.gz	G12	MUT3	electrically-active-MNs-D35-Nuc	L001	R1	ID519_G12_MUT3_electrically-active-MNs-D35-Nuc_S84_L001	G	12	35	MN	Nuclear	35_MUT3_nuc	Giulia	Jacob and Giulia	Human	MUT3	VCP R191Q	iPSC	Electrically active MNs	MNs (D17 terminal differentiation)	1	4.7	8.1		NA	2	NA	NA	CTRL4, CTRL5, MUT3 n2s had a very small proportion of MUT1l contaminant (about 5% only)	VCP	nuc_VCP_35	ID519_G12_CBID_electrically-active-MNs-D35-Nuc_S84_L001	11381064	11381064	82541	83097	103	141	10937682	25612720	25997123	13654585	18989	0.844777	0.115731	0.0394921	0.0210443	0.135929	0.705
ID519_G12_MUT3_electrically-active-MNs-D35-Nuc_S84_L002_R1_001.fastq.gz	G12	MUT3	electrically-active-MNs-D35-Nuc	L002	R1	ID519_G12_MUT3_electrically-active-MNs-D35-Nuc_S84_L002	G	12	35	MN	Nuclear	35_MUT3_nuc	Giulia	Jacob and Giulia	Human	MUT3	VCP R191Q	iPSC	Electrically active MNs	MNs (D17 terminal differentiation)	1	4.7	8.1		NA	2	NA	NA	CTRL4, CTRL5, MUT3 n2s had a very small proportion of MUT1l contaminant (about 5% only)	VCP	nuc_VCP_35	ID519_G12_CBID_electrically-active-MNs-D35-Nuc_S84_L002	11155393	11155393	79848	80109	86	176	10719464	25097940	25434496	13561544	19025	0.844438	0.116059	0.0395037	0.0209141	0.136266	0.7058
ID519_G1_MUT3_iPS-D0-Cyto_S73_L001_R1_001.fastq.gz	G1	MUT3	iPS-D0-Cyto	L001	R1	ID519_G1_MUT3_iPS-D0-Cyto_S73_L001	G	1	0	iPSC	Cytoplasmic	0_MUT3_cyto	Giulia	Jacob and Giulia	Human	MUT3	VCP R191Q	iPSC	iPSC	undifferentiated	1	9.4			NA	1	NA	NA		VCP	cyto_VCP_0	ID519_G1_MUT3_iPS-D0-Cyto_S73_L001	8924260	8924260	45414	45490	161	129	8640456	19821490	19959338	9512432	10950	0.928464	0.0441972	0.0273392	0.0159389	0.107696	0.6866
ID519_G1_MUT3_iPS-D0-Cyto_S73_L002_R1_001.fastq.gz	G1	MUT3	iPS-D0-Cyto	L002	R1	ID519_G1_MUT3_iPS-D0-Cyto_S73_L002	G	1	0	iPSC	Cytoplasmic	0_MUT3_cyto	Giulia	Jacob and Giulia	Human	MUT3	VCP R191Q	iPSC	iPSC	undifferentiated	1	9.4			NA	1	NA	NA		VCP	cyto_VCP_0	ID519_G1_MUT3_iPS-D0-Cyto_S73_L002	8773878	8773878	43784	43774	148	153	8492527	19473238	19595042	9478451	9728	0.92873	0.0440431	0.0272264	0.0158286	0.10793	0.6858
ID519_G2_MUT3_iPS-D0-Nuc_S74_L001_R1_001.fastq.gz	G2	MUT3	iPS-D0-Nuc	L001	R1	ID519_G2_MUT3_iPS-D0-Nuc_S74_L001	G	2	0	iPSC	Nuclear	0_MUT3_nuc	Giulia	Jacob and Giulia	Human	MUT3	VCP R191Q	iPSC	iPSC	undifferentiated	1	6	6.4	7.3	NA	1	NA	NA		VCP	nuc_VCP_0	ID519_G2_MUT3_iPS-D0-Nuc_S74_L001	9043481	9043481	24549	24739	311	288	8716337	20249840	20357711	12396025	9469	0.688374	0.250065	0.0615609	0.010607	0.105542	0.7749
ID519_G2_MUT3_iPS-D0-Nuc_S74_L002_R1_001.fastq.gz	G2	MUT3	iPS-D0-Nuc	L002	R1	ID519_G2_MUT3_iPS-D0-Nuc_S74_L002	G	2	0	iPSC	Nuclear	0_MUT3_nuc	Giulia	Jacob and Giulia	Human	MUT3	VCP R191Q	iPSC	iPSC	undifferentiated	1	6	6.4	7.3	NA	1	NA	NA		VCP	nuc_VCP_0	ID519_G2_MUT3_iPS-D0-Nuc_S74_L002	8832291	8832291	23388	23771	303	292	8512093	19755932	19853282	12271579	9152	0.687615	0.250936	0.0614497	0.0104476	0.105955	0.7742
ID519_G3_MUT3_D3-Cyto_S75_L001_R1_001.fastq.gz	G3	MUT3	D3-Cyto	L001	R1	ID519_G3_MUT3_D3-Cyto_S75_L001	G	3	3	NPC_1	Cytoplasmic	3_MUT3_cyto	Giulia	Jacob and Giulia	Human	MUT3	VCP R191Q	iPSC	D3	Neural conversion (D3)	1	10			NA	1	NA	NA		VCP	cyto_VCP_3	ID519_G3_MUT3_D3-Cyto_S75_L001	6708340	6708340	72197	72479	327	248	6563004	15751044	15776658	7522273	2034	0.922419	0.0519025	0.0256788	0.0171382	0.108281	0.7746
ID519_G3_MUT3_D3-Cyto_S75_L002_R1_001.fastq.gz	G3	MUT3	D3-Cyto	L002	R1	ID519_G3_MUT3_D3-Cyto_S75_L002	G	3	3	NPC_1	Cytoplasmic	3_MUT3_cyto	Giulia	Jacob and Giulia	Human	MUT3	VCP R191Q	iPSC	D3	Neural conversion (D3)	1	10			NA	1	NA	NA		VCP	cyto_VCP_3	ID519_G3_MUT3_D3-Cyto_S75_L002	6623885	6623885	70789	71242	343	273	6477969	15549090	15572965	7513563	1987	0.922431	0.0519877	0.0255817	0.0170479	0.108786	0.7773
ID519_G4_MUT3_D3-Nuc_S76_L001_R1_001.fastq.gz	G4	MUT3	D3-Nuc	L001	R1	ID519_G4_MUT3_D3-Nuc_S76_L001	G	4	3	NPC_1	Nuclear	3_MUT3_nuc	Giulia	Jacob and Giulia	Human	MUT3	VCP R191Q	iPSC	D3	Neural conversion (D3)	1	9.6			NA	1	NA	NA		VCP	nuc_VCP_3	ID519_G4_MUT3_D3-Nuc_S76_L001	4018378	4018378	38989	39262	50	75	3912407	9478966	9500963	5840687	1577	0.769636	0.184093	0.0462708	0.0137593	0.0946649	0.7286
ID519_G4_MUT3_D3-Nuc_S76_L002_R1_001.fastq.gz	G4	MUT3	D3-Nuc	L002	R1	ID519_G4_MUT3_D3-Nuc_S76_L002	G	4	3	NPC_1	Nuclear	3_MUT3_nuc	Giulia	Jacob and Giulia	Human	MUT3	VCP R191Q	iPSC	D3	Neural conversion (D3)	1	9.6			NA	1	NA	NA		VCP	nuc_VCP_3	ID519_G4_MUT3_D3-Nuc_S76_L002	3960018	3960018	38195	38471	58	77	3854691	9340022	9360987	5826623	1485	0.768801	0.184669	0.0465292	0.0134851	0.0951712	0.7299
ID519_G5_MUT3_D7-Cyto_S77_L001_R1_001.fastq.gz	G5	MUT3	D7-Cyto	L001	R1	ID519_G5_MUT3_D7-Cyto_S77_L001	G	5	7	NPC_2	Cytoplasmic	7_MUT3_cyto	Giulia	Jacob and Doaa	Human	MUT3	VCP R191Q	iPSC	D7	Neural conversion (D7)	1	9.8			NA	1	NA	NA		VCP	cyto_VCP_7	ID519_G5_MUT3_D7-Cyto_S77_L001	1833537	1833537	5558	5698	65	63	1791481	4111024	4118617	2319177	684	0.922176	0.0567679	0.0210563	0.0161489	0.106466	0.7594
ID519_G5_MUT3_D7-Cyto_S77_L002_R1_001.fastq.gz	G5	MUT3	D7-Cyto	L002	R1	ID519_G5_MUT3_D7-Cyto_S77_L002	G	5	7	NPC_2	Cytoplasmic	7_MUT3_cyto	Giulia	Jacob and Doaa	Human	MUT3	VCP R191Q	iPSC	D7	Neural conversion (D7)	1	9.8			NA	1	NA	NA		VCP	cyto_VCP_7	ID519_G5_MUT3_D7-Cyto_S77_L002	1813596	1813596	5490	5562	66	45	1771331	4064690	4071661	2322606	634	0.92222	0.0568511	0.0209284	0.0160889	0.106713	0.7547
ID519_G6_MUT3_D7-Nuc_S78_L001_R1_001.fastq.gz	G6	MUT3	D7-Nuc	L001	R1	ID519_G6_MUT3_D7-Nuc_S78_L001	G	6	7	NPC_2	Nuclear	7_MUT3_nuc	Giulia	Jacob and Doaa	Human	MUT3	VCP R191Q	iPSC	D7	Neural conversion (D7)	1	9.1			NA	1	NA	NA		VCP	nuc_VCP_7	ID519_G6_MUT3_D7-Nuc_S78_L001	4657481	4657481	60304	61035	164	240	4504882	11223362	11262768	6658481	2608	0.730494	0.220571	0.0489356	0.0114434	0.0979043	0.7234
ID519_G6_MUT3_D7-Nuc_S78_L002_R1_001.fastq.gz	G6	MUT3	D7-Nuc	L002	R1	ID519_G6_MUT3_D7-Nuc_S78_L002	G	6	7	NPC_2	Nuclear	7_MUT3_nuc	Giulia	Jacob and Doaa	Human	MUT3	VCP R191Q	iPSC	D7	Neural conversion (D7)	1	9.1			NA	1	NA	NA		VCP	nuc_VCP_7	ID519_G6_MUT3_D7-Nuc_S78_L002	4588770	4588770	59147	60027	175	226	4438028	11055464	11092015	6645967	2394	0.729874	0.221218	0.0489084	0.0112964	0.0984856	0.7222
ID519_G7_MUT3_D14-Cyto_S79_L001_R1_001.fastq.gz	G7	MUT3	D14-Cyto	L001	R1	ID519_G7_MUT3_D14-Cyto_S79_L001	G	7	14	pMN	Cytoplasmic	14_MUT3_cyto	Giulia	Jacob and Giulia	Human	MUT3	VCP R191Q	iPSC	D14	Patterened NPCs	1	9.5			NA	2	NA	NA		VCP	cyto_VCP_14	ID519_G7_MUT3_D14-Cyto_S79_L001	10657066	10657066	30220	30333	257	316	10365505	23355830	23396054	11988522	3711	0.901593	0.0759114	0.0224958	0.0181859	0.111619	0.683
ID519_G7_MUT3_D14-Cyto_S79_L002_R1_001.fastq.gz	G7	MUT3	D14-Cyto	L002	R1	ID519_G7_MUT3_D14-Cyto_S79_L002	G	7	14	pMN	Cytoplasmic	14_MUT3_cyto	Giulia	Jacob and Giulia	Human	MUT3	VCP R191Q	iPSC	D14	Patterened NPCs	1	9.5			NA	2	NA	NA		VCP	cyto_VCP_14	ID519_G7_MUT3_D14-Cyto_S79_L002	10496926	10496926	29373	29527	235	324	10208928	23003460	23040150	11953619	3626	0.901391	0.0760707	0.022538	0.018098	0.111921	0.6856
ID519_G8_MUT3_D14-Nuc_S80_L001_R1_001.fastq.gz	G8	MUT3	D14-Nuc	L001	R1	ID519_G8_MUT3_D14-Nuc_S80_L001	G	8	14	pMN	Nuclear	14_MUT3_nuc	Giulia	Jacob and Giulia	Human	MUT3	VCP R191Q	iPSC	D14	Patterened NPCs	1	8.5			NA	2	NA	NA		VCP	nuc_VCP_14	ID519_G8_MUT3_D14-Nuc_S80_L001	11202820	11202820	37139	37545	109	128	10856633	25225478	25338429	14628252	10299	0.743856	0.218297	0.037847	0.0139845	0.092696	0.7254
ID519_G8_MUT3_D14-Nuc_S80_L002_R1_001.fastq.gz	G8	MUT3	D14-Nuc	L002	R1	ID519_G8_MUT3_D14-Nuc_S80_L002	G	8	14	pMN	Nuclear	14_MUT3_nuc	Giulia	Jacob and Giulia	Human	MUT3	VCP R191Q	iPSC	D14	Patterened NPCs	1	8.5			NA	2	NA	NA		VCP	nuc_VCP_14	ID519_G8_MUT3_D14-Nuc_S80_L002	10979538	10979538	36221	36638	121	152	10640932	24716576	24820391	14527028	9853	0.74351	0.218687	0.0378031	0.0138506	0.0928817	0.7278
ID519_G9_MUT3_immature-MNs-D22-Cyto_S81_L001_R1_001.fastq.gz	G9	MUT3	immature-MNs-D22-Cyto	L001	R1	ID519_G9_MUT3_immature-MNs-D22-Cyto_S81_L001	G	9	22	iMN	Cytoplasmic	22_MUT3_cyto	Giulia	Jacob and Giulia	Human	MUT3	VCP R191Q	iPSC	Immature MNs	MNs (D4 terminal differentiation)	1	9.3			NA	2	NA	NA		VCP	cyto_VCP_22	ID519_G9_MUT3_immature-MNs-D22-Cyto_S81_L001	12642281	12642281	47121	47987	109	106	12382300	28164682	28225373	13500998	3816	0.925974	0.0487042	0.0253219	0.0228497	0.130004	0.721
ID519_G9_MUT3_immature-MNs-D22-Cyto_S81_L002_R1_001.fastq.gz	G9	MUT3	immature-MNs-D22-Cyto	L002	R1	ID519_G9_MUT3_immature-MNs-D22-Cyto_S81_L002	G	9	22	iMN	Cytoplasmic	22_MUT3_cyto	Giulia	Jacob and Giulia	Human	MUT3	VCP R191Q	iPSC	Immature MNs	MNs (D4 terminal differentiation)	1	9.3			NA	2	NA	NA		VCP	cyto_VCP_22	ID519_G9_MUT3_immature-MNs-D22-Cyto_S81_L002	12424734	12424734	45941	46444	103	135	12166008	27663582	27720152	13450122	3488	0.926073	0.0486553	0.0252714	0.0225396	0.130116	0.7201
ID519_H10_MUT4_immature-MNs-D22-Nuc_S94_L001_R1_001.fastq.gz	H10	MUT4	immature-MNs-D22-Nuc	L001	R1	ID519_H10_MUT4_immature-MNs-D22-Nuc_S94_L001	H	10	22	iMN	Nuclear	22_MUT4_nuc	Giulia	Jacob and Giulia	Human	MUT4	VCP R191Q	iPSC	Immature MNs	MNs (D4 terminal differentiation)	1	8.1			NA	2	NA	NA		VCP	nuc_VCP_22	ID519_H10_MUT4_immature-MNs-D22-Nuc_S94_L001	9913307	9913307	17573	17696	57	49	9662442	22004394	22085989	11990709	4704	0.82257	0.139339	0.0380912	0.014464	0.123055	0.7051
ID519_H10_MUT4_immature-MNs-D22-Nuc_S94_L002_R1_001.fastq.gz	H10	MUT4	immature-MNs-D22-Nuc	L002	R1	ID519_H10_MUT4_immature-MNs-D22-Nuc_S94_L002	H	10	22	iMN	Nuclear	22_MUT4_nuc	Giulia	Jacob and Giulia	Human	MUT4	VCP R191Q	iPSC	Immature MNs	MNs (D4 terminal differentiation)	1	8.1			NA	2	NA	NA		VCP	nuc_VCP_22	ID519_H10_MUT4_immature-MNs-D22-Nuc_S94_L002	9768643	9768643	17198	17433	40	59	9520363	21673540	21746589	11989774	4585	0.822544	0.139394	0.0380618	0.0143591	0.123218	0.7003
ID519_H11_MUT4_electrically-active-MNs-D35-Cyto_S95_L001_R1_001.fastq.gz	H11	MUT4	electrically-active-MNs-D35-Cyto	L001	R1	ID519_H11_MUT4_electrically-active-MNs-D35-Cyto_S95_L001	H	11	35	MN	Cytoplasmic	35_MUT4_cyto	Giulia	Jacob and Giulia	Human	MUT4	VCP R191Q	iPSC	Electrically active MNs	MNs (D17 terminal differentiation)	1	8.9			NA	2	NA	NA		VCP	cyto_VCP_35	ID519_H11_MUT4_electrically-active-MNs-D35-Cyto_S95_L001	8864342	8864342	20330	20205	110	81	8672302	19551494	19568922	10057680	927	0.917584	0.0562574	0.026159	0.0225415	0.132529	0.6964
ID519_H11_MUT4_electrically-active-MNs-D35-Cyto_S95_L002_R1_001.fastq.gz	H11	MUT4	electrically-active-MNs-D35-Cyto	L002	R1	ID519_H11_MUT4_electrically-active-MNs-D35-Cyto_S95_L002	H	11	35	MN	Cytoplasmic	35_MUT4_cyto	Giulia	Jacob and Giulia	Human	MUT4	VCP R191Q	iPSC	Electrically active MNs	MNs (D17 terminal differentiation)	1	8.9			NA	2	NA	NA		VCP	cyto_VCP_35	ID519_H11_MUT4_electrically-active-MNs-D35-Cyto_S95_L002	8752020	8752020	20024	19803	105	83	8560436	19305082	19320731	10066195	900	0.917408	0.0563977	0.0261946	0.0222871	0.132981	0.6981
ID519_H12_MUT4_electrically-active-MNs-D35-Nuc_S96_L001_R1_001.fastq.gz	H12	MUT4	electrically-active-MNs-D35-Nuc	L001	R1	ID519_H12_MUT4_electrically-active-MNs-D35-Nuc_S96_L001	H	12	35	MN	Nuclear	35_MUT4_nuc	Giulia	Jacob and Giulia	Human	MUT4	VCP R191Q	iPSC	Electrically active MNs	MNs (D17 terminal differentiation)	1	6.1	5		NA	2	NA	NA		VCP	nuc_VCP_35	ID519_H12_MUT4_electrically-active-MNs-D35-Nuc_S96_L001	12918368	12918368	40581	40343	1648	1378	11939014	27625404	28088261	13836741	39897	0.746484	0.202582	0.0509341	0.00972539	0.151734	0.6708
ID519_H12_MUT4_electrically-active-MNs-D35-Nuc_S96_L002_R1_001.fastq.gz	H12	MUT4	electrically-active-MNs-D35-Nuc	L002	R1	ID519_H12_MUT4_electrically-active-MNs-D35-Nuc_S96_L002	H	12	35	MN	Nuclear	35_MUT4_nuc	Giulia	Jacob and Giulia	Human	MUT4	VCP R191Q	iPSC	Electrically active MNs	MNs (D17 terminal differentiation)	1	6.1	5		NA	2	NA	NA		VCP	nuc_VCP_35	ID519_H12_MUT4_electrically-active-MNs-D35-Nuc_S96_L002	12691387	12691387	39727	39507	1488	1328	11727116	27126296	27535002	13789717	36867	0.745709	0.203498	0.0507931	0.00970056	0.151737	0.6762
ID519_H1_MUT4_iPS-D0-Cyto_S85_L001_R1_001.fastq.gz	H1	MUT4	iPS-D0-Cyto	L001	R1	ID519_H1_MUT4_iPS-D0-Cyto_S85_L001	H	1	0	iPSC	Cytoplasmic	0_MUT4_cyto	Giulia	Jacob and Giulia	Human	MUT4	VCP R191Q	iPSC	iPSC	undifferentiated	1	9.2			NA	1	NA	NA		VCP	cyto_VCP_0	ID519_H1_MUT4_iPS-D0-Cyto_S85_L001	7852997	7852997	102740	105011	116	105	7682889	18650104	18670145	8690349	1624	0.920082	0.0467902	0.0331274	0.0151615	0.103403	0.6777
ID519_H1_MUT4_iPS-D0-Cyto_S85_L002_R1_001.fastq.gz	H1	MUT4	iPS-D0-Cyto	L002	R1	ID519_H1_MUT4_iPS-D0-Cyto_S85_L002	H	1	0	iPSC	Cytoplasmic	0_MUT4_cyto	Giulia	Jacob and Giulia	Human	MUT4	VCP R191Q	iPSC	iPSC	undifferentiated	1	9.2			NA	1	NA	NA		VCP	cyto_VCP_0	ID519_H1_MUT4_iPS-D0-Cyto_S85_L002	7749020	7749020	99715	102160	131	96	7579414	18372472	18391343	8682513	1513	0.920081	0.0468648	0.0330545	0.01505	0.103853	0.6792
ID519_H2_MUT4_iPS-D0-Nuc_S86_L001_R1_001.fastq.gz	H2	MUT4	iPS-D0-Nuc	L001	R1	ID519_H2_MUT4_iPS-D0-Nuc_S86_L001	H	2	0	iPSC	Nuclear	0_MUT4_nuc	Giulia	Jacob and Giulia	Human	MUT4	VCP R191Q	iPSC	iPSC	undifferentiated	1	8.9	did't run	9.7	NA	1	NA	NA		VCP	nuc_VCP_0	ID519_H2_MUT4_iPS-D0-Nuc_S86_L001	7759682	7759682	24396	24365	138	166	7520947	17433046	17485243	10650319	4630	0.760417	0.19382	0.045763	0.013536	0.0889253	0.7286
ID519_H2_MUT4_iPS-D0-Nuc_S86_L002_R1_001.fastq.gz	H2	MUT4	iPS-D0-Nuc	L002	R1	ID519_H2_MUT4_iPS-D0-Nuc_S86_L002	H	2	0	iPSC	Nuclear	0_MUT4_nuc	Giulia	Jacob and Giulia	Human	MUT4	VCP R191Q	iPSC	iPSC	undifferentiated	1	8.9	did't run	9.7	NA	1	NA	NA		VCP	nuc_VCP_0	ID519_H2_MUT4_iPS-D0-Nuc_S86_L002	7617182	7617182	23497	23723	138	179	7380642	17100046	17148493	10578526	4285	0.760351	0.193748	0.0459005	0.0134673	0.0892028	0.7287
ID519_H3_MUT4_D3-Cyto_S87_L001_R1_001.fastq.gz	H3	MUT4	D3-Cyto	L001	R1	ID519_H3_MUT4_D3-Cyto_S87_L001	H	3	3	NPC_1	Cytoplasmic	3_MUT4_cyto	Giulia	Jacob and Giulia	Human	MUT4	VCP R191Q	iPSC	D3	Neural conversion (D3)	1	9.8			NA	1	NA	NA		VCP	cyto_VCP_3	ID519_H3_MUT4_D3-Cyto_S87_L001	1196800	1196800	2978	2995	10	3	1175128	2677856	2682978	1635943	339	0.927705	0.0520642	0.0202311	0.0174877	0.0999807	0.7636
ID519_H3_MUT4_D3-Cyto_S87_L002_R1_001.fastq.gz	H3	MUT4	D3-Cyto	L002	R1	ID519_H3_MUT4_D3-Cyto_S87_L002	H	3	3	NPC_1	Cytoplasmic	3_MUT4_cyto	Giulia	Jacob and Giulia	Human	MUT4	VCP R191Q	iPSC	D3	Neural conversion (D3)	1	9.8			NA	1	NA	NA		VCP	cyto_VCP_3	ID519_H3_MUT4_D3-Cyto_S87_L002	1176983	1176983	2909	2955	8	7	1154669	2632752	2637612	1628397	277	0.92701	0.0525608	0.0204294	0.0175643	0.100123	0.7675
ID519_H4_MUT4_D3-Nuc_S88_L001_R1_001.fastq.gz	H4	MUT4	D3-Nuc	L001	R1	ID519_H4_MUT4_D3-Nuc_S88_L001	H	4	3	NPC_1	Nuclear	3_MUT4_nuc	Giulia	Jacob and Giulia	Human	MUT4	VCP R191Q	iPSC	D3	Neural conversion (D3)	1	10			NA	1	NA	NA		VCP	nuc_VCP_3	ID519_H4_MUT4_D3-Nuc_S88_L001	3564141	3564141	6930	6955	15	22	3471431	7983850	8004839	5223134	1606	0.796481	0.168054	0.0354653	0.0144548	0.0821356	0.7402
ID519_H4_MUT4_D3-Nuc_S88_L002_R1_001.fastq.gz	H4	MUT4	D3-Nuc	L002	R1	ID519_H4_MUT4_D3-Nuc_S88_L002	H	4	3	NPC_1	Nuclear	3_MUT4_nuc	Giulia	Jacob and Giulia	Human	MUT4	VCP R191Q	iPSC	D3	Neural conversion (D3)	1	10			NA	1	NA	NA		VCP	nuc_VCP_3	ID519_H4_MUT4_D3-Nuc_S88_L002	3496565	3496565	6610	6607	16	18	3404152	7830684	7849633	5188325	1539	0.796562	0.167991	0.0354466	0.0145245	0.0824358	0.7426
ID519_H5_MUT4_D7-Cyto_S89_L001_R1_001.fastq.gz	H5	MUT4	D7-Cyto	L001	R1	ID519_H5_MUT4_D7-Cyto_S89_L001	H	5	7	NPC_2	Cytoplasmic	7_MUT4_cyto	Giulia	Jacob and Doaa	Human	MUT4	VCP R191Q	iPSC	D7	Neural conversion (D7)	1	9.6			NA	1	NA	NA		VCP	cyto_VCP_7	ID519_H5_MUT4_D7-Cyto_S89_L001	7114133	7114133	13765	13876	108	85	6966869	15750592	15771364	8005723	1985	0.925508	0.0550698	0.0194226	0.0164647	0.105735	0.7364
ID519_H5_MUT4_D7-Cyto_S89_L002_R1_001.fastq.gz	H5	MUT4	D7-Cyto	L002	R1	ID519_H5_MUT4_D7-Cyto_S89_L002	H	5	7	NPC_2	Cytoplasmic	7_MUT4_cyto	Giulia	Jacob and Doaa	Human	MUT4	VCP R191Q	iPSC	D7	Neural conversion (D7)	1	9.6			NA	1	NA	NA		VCP	cyto_VCP_7	ID519_H5_MUT4_D7-Cyto_S89_L002	6992946	6992946	13233	13417	127	104	6846223	15467890	15487956	7966797	1767	0.925565	0.0549803	0.019455	0.01638	0.106258	0.7405
ID519_H6_MUT4_D7-Nuc_S90_L001_R1_001.fastq.gz	H6	MUT4	D7-Nuc	L001	R1	ID519_H6_MUT4_D7-Nuc_S90_L001	H	6	7	NPC_2	Nuclear	7_MUT4_nuc	Giulia	Jacob and Doaa	Human	MUT4	VCP R191Q	iPSC	D7	Neural conversion (D7)	1	9.5			NA	1	NA	NA		VCP	nuc_VCP_7	ID519_H6_MUT4_D7-Nuc_S90_L001	10062423	10062423	52059	51789	429	488	9787849	23087862	23210053	13252467	3928	0.763385	0.197657	0.0389587	0.0120459	0.0982743	0.79
ID519_H6_MUT4_D7-Nuc_S90_L002_R1_001.fastq.gz	H6	MUT4	D7-Nuc	L002	R1	ID519_H6_MUT4_D7-Nuc_S90_L002	H	6	7	NPC_2	Nuclear	7_MUT4_nuc	Giulia	Jacob and Doaa	Human	MUT4	VCP R191Q	iPSC	D7	Neural conversion (D7)	1	9.5			NA	1	NA	NA		VCP	nuc_VCP_7	ID519_H6_MUT4_D7-Nuc_S90_L002	9909713	9909713	50435	50085	424	491	9633218	22704126	22815216	13209007	3760	0.763082	0.197824	0.039094	0.011959	0.0987807	0.7909
ID519_H7_MUT4_D14-Cyto_S91_L001_R1_001.fastq.gz	H7	MUT4	D14-Cyto	L001	R1	ID519_H7_MUT4_D14-Cyto_S91_L001	H	7	14	pMN	Cytoplasmic	14_MUT4_cyto	Giulia	Jacob and Giulia	Human	MUT4	VCP R191Q	iPSC	D14	Patterened NPCs	1	9.5			NA	2	NA	NA		VCP	cyto_VCP_14	ID519_H7_MUT4_D14-Cyto_S91_L001	8531152	8531152	28395	27957	64	63	8310867	18758336	19071489	10057100	6250	0.898206	0.0794893	0.0223048	0.0183898	0.112448	0.6937
ID519_H7_MUT4_D14-Cyto_S91_L002_R1_001.fastq.gz	H7	MUT4	D14-Cyto	L002	R1	ID519_H7_MUT4_D14-Cyto_S91_L002	H	7	14	pMN	Cytoplasmic	14_MUT4_cyto	Giulia	Jacob and Giulia	Human	MUT4	VCP R191Q	iPSC	D14	Patterened NPCs	1	9.5			NA	2	NA	NA		VCP	cyto_VCP_14	ID519_H7_MUT4_D14-Cyto_S91_L002	8390083	8390083	27298	26862	71	95	8171147	18433008	18730004	10029904	6143	0.898196	0.0796922	0.022112	0.0181911	0.112898	0.6878
ID519_H8_MUT4_D14-Nuc_S92_L001_R1_001.fastq.gz	H8	MUT4	D14-Nuc	L001	R1	ID519_H8_MUT4_D14-Nuc_S92_L001	H	8	14	pMN	Nuclear	14_MUT4_nuc	Giulia	Jacob and Giulia	Human	MUT4	VCP R191Q	iPSC	D14	Patterened NPCs	1	9			NA	2	NA	NA		VCP	nuc_VCP_14	ID519_H8_MUT4_D14-Nuc_S92_L001	10717541	10717541	31736	30319	17	22	10437918	24254916	24284060	14096622	2046	0.760396	0.204537	0.0350666	0.0151698	0.081587	0.6827
ID519_H8_MUT4_D14-Nuc_S92_L002_R1_001.fastq.gz	H8	MUT4	D14-Nuc	L002	R1	ID519_H8_MUT4_D14-Nuc_S92_L002	H	8	14	pMN	Nuclear	14_MUT4_nuc	Giulia	Jacob and Giulia	Human	MUT4	VCP R191Q	iPSC	D14	Patterened NPCs	1	9			NA	2	NA	NA		VCP	nuc_VCP_14	ID519_H8_MUT4_D14-Nuc_S92_L002	10515691	10515691	30366	29172	32	50	10239857	23786630	23813064	14013634	2054	0.760461	0.204639	0.0348999	0.0150502	0.0818766	0.6816
ID519_H9_MUT4_immature-MNs-D22-Cyto_S93_L001_R1_001.fastq.gz	H9	MUT4	immature-MNs-D22-Cyto	L001	R1	ID519_H9_MUT4_immature-MNs-D22-Cyto_S93_L001	H	9	22	iMN	Cytoplasmic	22_MUT4_cyto	Giulia	Jacob and Giulia	Human	MUT4	VCP R191Q	iPSC	Immature MNs	MNs (D4 terminal differentiation)	1	9.2			NA	2	NA	NA		VCP	cyto_VCP_22	ID519_H9_MUT4_immature-MNs-D22-Cyto_S93_L001	14108199	14108199	50118	49123	95	87	13690027	31145884	31401736	15174406	19412	0.91012	0.0623541	0.0275262	0.0205302	0.136782	0.6765
ID519_H9_MUT4_immature-MNs-D22-Cyto_S93_L002_R1_001.fastq.gz	H9	MUT4	immature-MNs-D22-Cyto	L002	R1	ID519_H9_MUT4_immature-MNs-D22-Cyto_S93_L002	H	9	22	iMN	Cytoplasmic	22_MUT4_cyto	Giulia	Jacob and Giulia	Human	MUT4	VCP R191Q	iPSC	Immature MNs	MNs (D4 terminal differentiation)	1	9.2			NA	2	NA	NA		VCP	cyto_VCP_22	ID519_H9_MUT4_immature-MNs-D22-Cyto_S93_L002	13849580	13849580	49286	48182	73	138	13433288	30565118	30797720	15111670	18340	0.910073	0.0623648	0.0275623	0.0204382	0.136975	0.6777
[truncated: 19 more columns]

## Sheet: Table S3 -- Predominantly aberr
GENE	EVENT	COORD	LENGTH	E.dPsi.d14.nuc	MV.dPsi.d14.nuc	E.dPsi.d14.cyto	MV.dPsi.d14.cyto	E.ddPsi.d14.nuc:cyto	dMV.dPsi.d14.nuc:cyto	ftest.d14.nuc	ftest.d14.cyto	dFtest	class	abundance_nuc_CTRL_14	abundance_nuc_VCP_14	abundance_cyto_CTRL_14	abundance_cyto_VCP_14	IR_nuc_CTRL_14	IR_nuc_VCP_14	IR_cyto_CTRL_14	IR_cyto_VCP_14	cum.sum.allClip	cum.sum.iClip	cum.sum.HepG2	cum.sum.K652	mean.allClip	mean.iClip	mean.HepG2	mean.K652	med.allClip	med.iClip	med.HepG2	med.K652	hnrnpc	PTB	TIAL1	SmB	TIA1	IGF2BP1	Celf2	FUS	hnRNPL	IGF2BP2	NSUN2	U2AF65	Celf4	STAU1	Matr3	eIF4E
AARS	HsaINT0000227	chr16:70254039-70254620	582	-0.19	0.15	-0.03	0.02	-0.16	0.13	2.7e-70	4.4e-20	50.21	nuclear only	732.75	852.25	92.25	142.5	19.705	38.985	2.42	5.42	1370.5	43.5	466.3	860.8	4.1	2.1	3.3	4.9	3.6	1.3	2.9	4.6	0.1	7.5	1.3	4	1.9	9.7	0	5.2	1.6	3.5	0	3	0.7	0	0	1.7
AARS2	HsaINT0000259	chr6:44305787-44306279	493	-0.24	0.17	-0.02	0	-0.21	0.17	4.4e-33	0.23	31.71	nuclear only	90.25	112.5	15.5	10.5	4.68	27.6625	1.53	2.825	302.4	20.1	115.5	166.9	0.9	1	0.8	0.9	0.6	0.5	0.7	0.6	0.2	1.4	2.3	0.7	2.7	0.5	1	0	0	0	0	1.7	5.4	0.2	0	0
ACAA1	HsaINT0001946	chr3:38134010-38136591	2582	-0.28	0.16	-0.09	0.04	-0.19	-0.12	6.1e-112	4.5e-26	85.87	nuclear only	373.75	540.5	51.75	107.25	15.5475	44.5625	2.5175	15.64	593	17.3	165	410.7	1.8	0.8	1.2	2.3	0.7	0.6	0.7	0.6	0.5	1.1	1.5	1	0.6	0.1	0	0	0.9	0	0	1.5	0	5.4	0.7	1.1
ADCY7	HsaINT0004699	chr16:50313037-50313957	921	-0.18	0.13	-0.04	0	-0.14	0.13	4e-18	0.0019	14.66	nuclear only	365	600.75	28	47.25	40.3	58.5525	4.485	9.605	329.1	29.4	185.3	114.4	1	1.4	1.3	0.6	0.6	0.4	0.6	0.5	0	0	8.1	1.6	3.1	0.3	0	0	7.2	0	0	1	0	0	0	1
ADNP	HsaINT0004917	chr20:50894513-50902016	7504	-0.22	0.17	-0.04	0.02	-0.19	0.15	9.3e-33	2.2e-47	-14.62	nuclear only	655.75	1027.25	127.25	298.25	11.44	32.855	1.155	4.5575	0	0	0	0	NA	NA	NA	NA	NA	NA	NA	NA	NA	NA	NA	NA	NA	NA	NA	NA	NA	NA	NA	NA	NA	NA	NA	NA
ANKRD32	HsaINT0008874	chr5:94692257-94694830	2574	-0.17	0.09	-0.04	0	-0.13	0.09	7.1e-22	1.3e-14	7.26	nuclear only	87.25	224.75	40.5	85.25	NA	NA	NA	NA	477	40.9	172.7	263.4	1.4	1.9	1.2	1.5	1	1.3	0.5	1.3	2.6	0.2	5.1	2.4	3.5	1.5	1	4.2	2.5	4.9	0	5.1	0.3	0.2	0.1	1.3
ANKRD52	HsaINT0009136	chr12:56255985-56257014	1030	-0.23	0.17	-0.09	0.02	-0.14	0.15	3.7e-54	7.8e-07	47.32	nuclear only	214.75	286.5	16.75	24.5	16.2625	38.4175	1.7725	9.4075	541.7	30.2	207.2	304.3	1.6	1.4	1.5	1.7	1.3	1.3	1.2	1.4	0.6	1.3	1.5	4.8	1.4	2.8	0	1.3	0	3.3	0	1.4	1	0.1	3.5	1.4
ANKS1A	HsaINT0009195	chr6:35060254-35078557	18304	-0.17	0.1	-0.01	0	-0.16	0.1	5.1e-16	1.4e-17	-1.54	nuclear only	754.25	798	124.5	151	11.665	28.3075	0.9875	1.7	656	35.6	254	366.4	1.9	1.7	1.8	2.1	1.6	0.6	1.5	1.7	0.4	0.4	0.4	0.7	0.5	2	0.3	0.5	0.2	1.7	19.4	0.3	0.3	1.4	1	1.5
AP3D1	HsaINT0010176	chr19:2111333-2111678	346	-0.15	0.15	-0.03	0.01	-0.12	0.14	4.2e-53	0.0037	49.95	nuclear only	1845.25	2139	80.75	83.75	51.4075	71.4525	2.7875	6.005	721.9	16.8	328.5	376.5	2.1	0.8	2.3	2.1	1.5	0.1	1.7	1.4	0	0	0	3.3	1.8	1.2	0	0	0	0	0	3	1.7	0	0	1.8
ARFGAP2	HsaINT0011085	chr11:47171801-47172280	480	-0.22	0.14	-0.05	0.01	-0.17	0.13	4.6e-70	1.5e-25	44.52	nuclear only	252	420.75	33.5	91.5	22.4375	46.86	3.17	11.2725	479.8	17.7	195.1	267	1.4	0.8	1.4	1.5	1.3	0.7	1.3	1.4	0.6	0.5	0.7	2.3	0.7	1.6	1.2	0	0	0	0	1	1.6	0.1	0.7	1.6
ARID1B	HsaINT0012222	chr6:157148952-157167039	18088	-0.21	0.13	-0.08	0.03	-0.13	-0.1	3.6e-26	1.6e-86	-60.34	nuclear only	393	657.5	137.5	293.75	13.7675	37	1.4775	12.19	491.8	19.4	146.8	325.7	1.5	0.9	1	1.8	1.3	0.7	1	1.7	0.7	0.5	0.7	1.2	0.5	1	1.1	0.5	0.9	0.5	0	0.7	3.3	0.4	0.6	1.2
ARIH2	HsaINT0012342	chr3:48974980-48979481	4502	-0.2	0.16	-0.07	0.04	-0.13	-0.12	0.069	8.2e-29	-26.93	nuclear only	1146.25	1070.5	293.5	401.5	23.9725	44.6725	6.35	12.52	562.6	24.1	261	277.5	1.7	1.1	1.9	1.6	1.5	1.1	1.7	1.5	1.6	0.3	0.9	3.1	1.1	0.5	0.5	1.4	1.2	0.2	0	0.9	0	4.2	0.2	1.6
ATG13	HsaINT0013892	chr11:46657623-46659391	1769	-0.28	0.17	-0.1	0.05	-0.18	-0.12	3.4e-174	1.2e-89	84.54	nuclear only	175.5	684.5	31	165.75	8.525	37.5525	1.36	12.3825	504.2	22.8	153.6	327.7	1.5	1.1	1.1	1.9	1.2	0.5	0.9	1.6	0.3	0.4	0.4	2.7	0.3	1.2	0	0.9	2.8	0	0	2.9	0	0.5	0.5	6
ATG13	HsaINT0013891	chr11:46657192-46657523	332	-0.28	0.24	-0.14	0.06	-0.15	0.18	8.8e-61	4.7e-25	35.73	nuclear only	93.75	238.75	33.25	85.5	23.38	55.435	2.0175	16.47	504.2	22.8	153.6	327.7	1.5	1.1	1.1	1.9	1.2	0.5	0.9	1.6	0.3	0.4	0.4	2.7	0.3	1.2	0	0.9	2.8	0	0	2.9	0	0.5	0.5	6
ATG2A	HsaINT0013946	chr11:64909151-64909270	120	-0.18	0.13	NA	NA	NA	NA	2.2e-13	0.5	12.35	nuclear only	8.5	28.75	0.5	0	7.4775	29.695	0	1.315	737.2	5.6	289.5	442.2	2.2	0.3	2.1	2.5	0.8	0	0.8	1.4	0	0	0	2.3	0	2.4	0	0	0	0	0	0.4	0	0	0	0
ATP8B2	HsaINT0015422	chr1:154345884-154346230	347	-0.18	0.14	-0.02	0	-0.17	0.14	4.4e-45	0.00036	40.91	nuclear only	491.5	536.75	18.25	25	32.3375	50.0875	2.3325	3.615	508.7	8.1	209.3	291.3	1.5	0.4	1.5	1.6	1	0	1	0.9	0	0	2	0.9	1.3	0	0	0	0	0	0	1.3	1.7	0	0	0
AXIN2	HsaINT0016016	chr17:65530103-65533911	3809	-0.18	0.15	-0.03	0	-0.15	0.15	6.6e-27	9e-20	7.13	nuclear only	1594	1632	279.5	390.25	20.2325	38.9475	5.335	7.8975	1444.1	12.2	161	1270.8	4.3	0.6	1.2	7.2	1.4	0.5	1.1	4.4	0	0	1	0.8	0.8	0	0	0	0.5	0	0	0.9	0	0	3.3	0.6
BAHCC1	HsaINT0016389	chr17:81462047-81462739	693	-0.27	0.18	-0.01	0	-0.26	0.18	6.7e-129	4.4e-05	123.82	nuclear only	1232.5	1392	14.5	21.75	17.9125	39.145	0.53	1.22	311.1	51.9	88.1	171.1	0.9	2.5	0.6	1	0.4	0	0.4	0.5	0	0	0	4.7	4.6	0.2	24.9	0	0	0	0	4.6	6.2	1.8	0	0
BMP1	HsaINT0017956	chr8:22194175-22194444	270	-0.34	0.25	-0.04	0	-0.3	0.25	9.8e-85	5.8e-07	77.77	nuclear only	150.25	209.5	11.75	21.25	14.9175	46.8275	1.825	8.0025	1057.9	19.5	429.6	608.8	3.1	0.9	3.1	3.4	1.2	0	0	2	0.6	0	0	8.6	0	2.4	0	0	2.7	0	0	2.7	0	0	1	0
BRD3	HsaINT0018490	chr9:134051710-134052305	596	-0.32	0.23	-0.06	0.03	-0.25	0.2	4.1e-49	1.3e-32	16.5	nuclear only	93.25	256.5	28.5	108	13.2225	40.735	1.2775	9.3025	331.2	58.5	71.5	201.1	1	2.8	0.5	1.1	0.5	0.4	0.4	0.8	0.2	0	0.5	0.6	0	0.6	0.5	0	51.4	0.4	0	1.3	0	0.4	0	1.3
BRSK1	HsaINT0018719	chr19:55304111-55304550	440	-0.25	0.16	-0.05	0.01	-0.2	0.15	8.5e-155	0.0002	150.37	nuclear only	1543	1412.5	31	26	56.35	80.845	4.5375	6.7625	1689.1	26	932	731.2	5	1.2	6.7	4.1	0.3	0	0	1.9	0	0	0	2	0	3.3	0	0	0	0	0	5.3	0	0	0	0
BRSK2	HsaINT0018739	chr11:1451420-1454484	3065	-0.16	0.1	-0.05	0.02	-0.11	-0.08	3.5e-64	8.3e-56	8.38	nuclear only	17530.2	12556.2	574	805.25	43.8425	60.3275	7.545	14.64	754.1	27	341	386.2	2.2	1.3	2.4	2.2	0.6	0.5	1.5	0	0	0	0.5	2.1	0	1.6	0.2	0	0	0	4.8	1.4	0	1.9	0	0.9
BUB1B	HsaINT0019239	chr15:40218563-40220563	2001	-0.17	0.13	-0.06	0.03	-0.11	0.1	5.8e-49	3.9e-40	8.83	nuclear only	348.5	835.5	68.75	220.5	NA	NA	NA	NA	385.4	12.8	146.9	225.7	1.1	0.6	1	1.3	0.9	0.5	0.6	1.1	0.5	0.3	0.4	0.9	0.8	0	0.5	0	0.7	0.5	0	0.6	0.6	2.8	0.3	0.6
C15orf44	HsaINT0020965	chr15:65582020-65584769	2750	-0.17	0.12	-0.05	0.02	-0.12	0.1	2.7e-61	4.4e-60	1.21	nuclear only	166.25	367.25	39.5	134.75	NA	NA	NA	NA	286.4	28.1	97.1	161.2	0.8	1.3	0.7	0.9	0.7	1.2	0.5	0.7	1.6	1.4	1.5	1	1.3	0.3	3.9	1.7	2.8	0	0	1	3.3	0.1	0.7	1.7
C16orf7	HsaINT0021142	chr16:89708532-89708856	325	-0.19	0.13	0.01	0	-0.2	0.13	1.5e-11	0.046	9.48	nuclear only	227.75	163.75	2.25	3.25	NA	NA	NA	NA	158.9	3.8	71.6	83.4	0.5	0.2	0.5	0.5	0	0	0.3	0	0	0	0	0.3	0	0.7	0	0	0	0	0	0.5	0	0	0	2.1
C20orf96	HsaINT0023040	chr20:276880-277043	164	-0.22	0.18	-0.07	0.01	-0.15	-0.17	1.9e-16	5.1e-07	9.43	nuclear only	802.75	707	96	91.75	51.6	73.3075	14.75	23.175	2430.4	23.8	907.6	1499	7.2	1.1	6.5	8.5	3.9	0	3.9	5.3	0	0	0	5.1	0	0	0	0	0	0	0	0	0	0	0	10.5
C2orf43	HsaINT0023447	chr2:20687095-20701569	14475	-0.18	0.11	-0.03	0	-0.15	0.11	0.18	3.2e-05	-3.75	nuclear only	1566.75	1892.25	244	335.5	NA	NA	NA	NA	691.8	26.1	285.7	380	2	1.2	2	2.1	1.9	1.2	2	1.9	0.9	0.6	1.3	1.5	0.9	2.5	0.7	1.1	2.1	1.2	0	1.7	0.2	1.8	0.4	1.1
C2orf56	HsaINT0023496	chr2:37237868-37241577	3710	-0.22	0.21	-0.02	0	-0.2	0.21	2.5e-36	8.7e-18	18.54	nuclear only	116	164.5	26.25	85	NA	NA	NA	NA	257.4	14.5	90.7	152.2	0.8	0.7	0.6	0.9	0.6	0.6	0.5	0.7	0.8	0	0.4	0.4	0.7	0.4	0.3	2	0.6	0	0	0.7	2	0.6	0.7	0.7
CACNA1A	HsaINT0025969	chr19:13230210-13231709	1500	-0.28	0.17	-0.11	0.11	-0.17	-0.06	1.6e-07	3.8e-11	-3.63	nuclear only	217	339	27.25	78.75	23.195	51.52	8.0425	15.815	322.4	9.1	133.1	180.2	1	0.4	1	1	0	0	0	0	0	0	0	0	0	0	0	0	0	0	0	5.4	0	0	0	0
CAMKK1	HsaINT0027107	chr17:3872628-3873408	781	-0.27	0.16	-0.06	0	-0.21	0.16	4.5e-62	1.2e-07	54.44	nuclear only	400.25	502.75	33.5	60.25	23.9325	56.6525	7.76	13.9775	278.5	9.1	97.4	172	0.8	0.4	0.7	1	0	0.2	0	0.4	0	0	0	0.4	0	1.1	0	0	0	0.7	0	1.9	0	0.4	0.5	1.3
CAPN10	HsaINT0027345	chr2:240594048-240594542	495	-0.34	0.2	-0.07	0.01	-0.27	0.19	2e-151	1.3e-07	143.82	nuclear only	702.5	1009.25	29.25	45.75	24.8475	53.4775	5.4175	10.8	327.1	9.7	141.4	176	1	0.5	1	1	0.9	0	0.9	0.9	0	2	0	0.4	2.1	1.4	0	0	0	0	0	0.8	0	0	1.3	0
CARS2	HsaINT0027840	chr13:110651101-110663450	12350	-0.2	0.18	-0.03	0	-0.17	-0.18	7.7e-45	7.8e-31	14.01	nuclear only	2143.5	2220.5	450	561.5	17.74	41.335	10.02	13.8575	662.9	32.6	300.1	330.2	2	1.6	2.1	1.9	1.1	1.5	1.1	1.2	1.4	1.8	2.1	1.4	1.7	1	2.2	1.3	1.1	1.7	2.5	1	2.5	0.3	1.7	1.1
CCDC41	HsaINT0029592	chr12:94313018-94331699	18682	-0.25	0.19	-0.07	0	-0.18	0.19	4.9e-29	1.3e-24	4.41	nuclear only	476.75	626.5	31.25	101.25	NA	NA	NA	NA	517.3	16.8	175.2	325.3	1.5	0.8	1.3	1.8	1	0.7	1	1	0.3	0.3	0.5	3.1	0.7	1.2	0.4	1.5	1.2	0.3	0	1.1	0.2	0.8	0.3	0.7
CCDC45	HsaINT0029628	chr17:64533192-64534584	1393	-0.15	0.11	-0.08	0.03	-0.08	-0.08	3.7e-86	2.5e-21	64.83	nuclear only	627.75	862.75	99.25	166.25	NA	NA	NA	NA	404.7	18.7	190.2	195.8	1.2	0.9	1.4	1.1	1.1	0.7	1.3	1	0.2	0.7	2.7	2.5	1.9	0.2	0.4	0.7	0.6	0.3	0	1.6	0	0.2	0.5	0.8
CCNB1	HsaINT0030334	chr5:69171453-69174250	2798	-0.22	0.16	-0.07	0.06	-0.14	-0.1	0	0	0	nuclear only	903	3072.5	291.5	1436.25	8.045	27.2575	1.25	7.48	415.8	26.8	158.6	230.4	1.2	1.3	1.1	1.3	1	1.1	0.8	1.1	1.2	1.6	1.6	0.3	1.3	0.8	3.7	0.7	0.4	1.3	0	0.5	5.6	0.6	1.3	0.7
CCNDBP1	HsaINT0030403	chr15:43194462-43194726	265	-0.19	0.13	-0.06	0.02	-0.13	0.11	1.5e-15	4.1e-28	-12.56	nuclear only	101.25	245	11.75	72	29.95	48.125	2.9525	10.805	548.2	13.6	224	310.6	1.6	0.6	1.6	1.8	0	0	0	0.7	0.5	0	1.1	3.5	0	3.4	0	0	0	0	0	2.5	0	0	0	0
CCNL1	HsaINT0030497	chr3:157153157-157158865	5709	-0.26	0.23	-0.01	0	-0.25	0.23	1.1e-72	2.5e-36	36.34	nuclear only	1981.25	2680.75	1035.25	2062	36.615	61.51	34.3875	36.0275	336	22.9	123.7	189.3	1	1.1	0.9	1.1	0.9	0.7	0.7	1	1.4	1	0.2	0.4	0.3	0.9	4.2	1.3	0.4	0.5	0	0.3	0.6	1.8	4.3	0.6
CDC23	HsaINT0031519	chr5:138189907-138191473	1567	-0.17	0.11	-0.04	0.01	-0.13	0.1	2.1e-24	5.6e-07	17.42	nuclear only	342.75	490.75	98.5	137.5	26.6625	44.1325	5.5975	10.1725	581.9	20	240.3	321.5	1.7	1	1.7	1.8	1.3	0.9	1.3	1.4	1.3	0.2	1	1.2	0.3	2.5	0.9	2.4	0	0	0	1.1	0.3	0.5	0.3	2.9
CDC25B	HsaINT0031552	chr20:3798464-3800287	1824	-0.15	0.11	-0.02	0	-0.14	0.11	3.1e-39	0.0014	35.67	nuclear only	1212.25	1226.75	64	63	30.5225	47.365	2.645	3.3925	929.5	39.5	270.7	619.3	2.7	1.9	1.9	3.5	1.7	1.1	1.3	2.1	4.9	0.6	0.7	0.3	2	2.7	0.5	5.7	0.9	1.2	0	0.5	0.7	0.8	4.4	1.2
CDK20	HsaINT0032535	chr9:87970898-87971146	249	-0.16	0.11	-0.04	0.01	-0.12	0.1	6.6e-11	0.51	9.88	nuclear only	136.75	141.25	26.5	26.75	20.6775	36.0725	5.3575	11.9725	123	12.5	0	110.6	0.4	0.6	0	0.6	0	0	0	0	0	0	0	10.7	0	0.9	0	0	0	0	0	0.7	0	0	0	0
CELF3	HsaINT0033133	chr1:151706735-151707144	410	-0.18	0.18	-0.05	0.01	-0.13	0.17	1.6e-59	4.8e-05	54.47	nuclear only	944	490.25	23	15.75	NA	NA	NA	NA	24.9	0	0	24.9	0.1	0	0	0.1	0	0	0	0	0	0	0	0	0	0	0	0	0	0	0	0	0	0	0	0
CELSR1	HsaINT0033193	chr22:46367119-46367728	610	-0.19	0.14	-0.01	0	-0.18	0.14	1.3e-112	0.099	110.89	nuclear only	688.25	1209.5	37.5	31.25	13.6375	31.955	0.46	1.425	1689.5	32.6	1406.8	250.2	5	1.6	10	1.4	0	1.3	6.7	0	0.3	1.5	2	2.6	1.1	2.1	0	1.3	3.8	0.9	5.7	1.2	0.4	0.7	0	1.8
CELSR1	HsaINT0033189	chr22:46373058-46377060	4003	-0.19	0.14	-0.05	0.02	-0.15	0.12	6.4e-158	1.1e-63	94.21	nuclear only	4058.75	5562.75	210.25	410	29.38	47.8225	3.1325	7.015	1689.5	32.6	1406.8	250.2	5	1.6	10	1.4	0	1.3	6.7	0	0.3	1.5	2	2.6	1.1	2.1	0	1.3	3.8	0.9	5.7	1.2	0.4	0.7	0	1.8
CLASP1	HsaINT0035723	chr2:121398401-121401508	3108	-0.26	0.2	-0.05	0.02	-0.2	0.18	4.7e-87	1.1e-69	17.35	nuclear only	173	521.75	34.5	191	4.2475	30.5375	1.49	8.0725	390.6	25.8	142.6	222.1	1.2	1.2	1	1.3	1.1	1.1	0.9	1.2	1.1	0.3	2.8	1.4	2.5	0.8	1.3	0.4	1.9	0	0	1.9	0.2	0	0.1	3.3
CLCN7	HsaINT0035990	chr16:1452894-1453833	940	-0.25	0.2	-0.06	0	-0.19	0.2	4.1e-50	4.7e-76	-25.95	nuclear only	2451.75	2034.75	53.25	184.75	47.935	72.875	2.6775	8.18	691.4	23.4	216.1	451.9	2	1.1	1.5	2.6	1.8	1.3	1.3	2.2	0	0	2.9	1.5	2.2	1.7	0	0	4.4	1.3	0	2.3	0	1.3	0	1.7
COL18A1	HsaINT0038304	chr21:45505967-45507560	1594	-0.21	0.18	0	0	-0.2	0.18	0	0.0012	NA	nuclear only	3735.75	5963	67.5	70.25	20.5675	37.84	0.7	0.9025	513.6	24.2	144.7	344.7	1.5	1.2	1	1.9	1.3	0	0.9	1.8	0	0	1.4	0.5	0	4.3	0	0	0	12.1	0	0.4	0	0	0	2.1
COL27A1	HsaINT0038762	chr9:114300124-114300624	501	-0.28	0.23	NA	NA	NA	NA	2.5e-142	0.43	141.24	nuclear only	135	375	5.5	10.5	NA	NA	NA	NA	279.5	39.1	139	101.5	0.8	1.9	1	0.6	0	1	0.8	0	0.4	0	1	2.1	2.6	2.8	0	4.3	12.2	0	0	6.6	0	0	0	1
COL27A1	HsaINT0038770	chr9:114306689-114307668	980	-0.2	0.13	NA	NA	NA	NA	9.7e-92	0.0073	88.88	nuclear only	265	495.5	7.75	20	NA	NA	NA	NA	279.5	39.1	139	101.5	0.8	1.9	1	0.6	0	1	0.8	0	0.4	0	1	2.1	2.6	2.8	0	4.3	12.2	0	0	6.6	0	0	0	1
COL6A1	HsaINT0039414	chr21:45991042-45992009	968	-0.35	0.21	-0.04	0.01	-0.31	0.2	0	5.5e-26	NA	nuclear only	2235.75	3086	59	119.75	29.0325	59.3575	0.925	4.5425	624.6	17.7	232.3	374.5	1.8	0.8	1.7	2.1	0	0	1.2	0	0	0	4.5	1	0	0	0	0	0	0	0	3.2	0	0	0	1.3
COL6A2	HsaINT0039443	chr21:46116815-46117399	585	-0.17	0.09	0.02	0	-0.19	0.09	1.6e-25	0.62	24.57	nuclear only	55.5	121.75	13.5	12.5	4.565	22.3125	0	8.3325	349.8	35.1	122.2	192.6	1	1.7	0.9	1.1	0	0	0	0	0	0	0	1.2	0	0	0	0	32.4	0	0	0	0	0	0	1.5
COL6A2	HsaINT0039446	chr21:46118677-46119029	353	-0.17	0.1	0	0	-0.17	0.1	1.2e-30	1.1e-07	22.96	nuclear only	41.5	98.5	2	14.25	2.52	20.865	0	1.0875	349.8	35.1	122.2	192.6	1	1.7	0.9	1.1	0	0	0	0	0	0	0	1.2	0	0	0	0	32.4	0	0	0	0	0	0	1.5
COPS2	HsaINT0040086	chr15:49128095-49128701	607	-0.19	0.13	-0.05	0.02	-0.15	-0.11	7.6e-37	6.2e-49	-12.09	nuclear only	18.75	105.5	12.25	81.75	4.7925	24.4925	0.745	7.2875	389.8	35	118.8	235.9	1.2	1.7	0.8	1.3	0.7	1.4	0	1	0.5	0.1	3.7	1.7	3.2	0	0.4	8.4	2.2	2.3	0	2.5	0	0	0	4.5
CPNE7	HsaINT0040788	chr16:89583772-89584027	256	-0.26	0.2	-0.04	0	-0.22	0.2	1e-55	0.44	54.64	nuclear only	182.25	266.75	11.25	11	16.965	40.2225	4.9275	8.99	431.8	6.3	202.8	222.6	1.3	0.3	1.4	1.3	0.9	0	0	1.2	0.1	0	0	1	0.8	1.8	0	0	0	0	0	0.4	0	0	1.2	0
CROCC	HsaINT0041614	chr1:16956157-16958582	2426	-0.18	0.17	-0.04	0	-0.14	0.17	5.3e-126	2.3e-28	97.63	nuclear only	2007.5	2157	53	114.25	24.8825	42.795	2.775	5.4725	187.2	18.7	72.9	95.6	0.6	0.9	0.5	0.5	0.4	0.8	0.3	0.4	1.8	1.1	2	0.8	1.2	0.5	1.2	0.8	0.7	0	0	1.4	0	1	0.9	0.5
CYB5R1	HsaINT0043901	chr1:202963166-202963641	476	-0.41	0.39	-0.09	0.04	-0.32	0.35	3.4e-87	4.4e-13	74.11	nuclear only	92.5	243.75	10.5	25.75	21.5075	64.8325	3.305	13.06	286.4	19.2	141.8	125.4	0.8	0.9	1	0.7	0.5	0.7	0.4	0.5	1.1	0.7	0.5	1.2	1	0.4	0	0	0	1.7	0	1.1	0	3.4	1.1	1.7
CYB5R1	HsaINT0043898	chr1:202965501-202965886	386	-0.25	0.17	-0.07	0	-0.18	0.17	1.3e-11	1.3e-05	5.98	nuclear only	77.25	107.5	8.5	17	18.025	43.61	2.5875	9.4375	286.4	19.2	141.8	125.4	0.8	0.9	1	0.7	0.5	0.7	0.4	0.5	1.1	0.7	0.5	1.2	1	0.4	0	0	0	1.7	0	1.1	0	3.4	1.1	1.7
DAB2IP	HsaINT0044760	chr9:121776392-121781463	5072	-0.3	0.29	-0.07	0.03	-0.23	0.26	9.4e-239	1.4e-262	-23.83	nuclear only	1642.75	3008	260.5	814.25	16.8225	47.1525	2.6875	10.1725	725.5	169.4	490.9	65.2	2.1	8.1	3.5	0.4	0	4.1	2.4	0	4.9	66.1	3.3	2	9.8	2.3	11.8	3.7	2.9	6.5	6.8	6	9.9	0.3	17.4	4.9
DAPK3	HsaINT0044955	chr19:3959638-3960058	421	-0.2	0.13	-0.06	0	-0.13	-0.13	4.6e-24	4.7e-07	17.01	nuclear only	800.25	870.75	106	100.5	44.745	63.8675	10.1675	18.005	1107.8	147.5	330.3	630	3.3	7	2.4	3.6	2.3	0.2	1.8	3	0.1	0	0	3.7	0	1.5	0	0	0	0	126.1	1.9	5.3	0.2	0	2.6
DDX39	HsaINT0046171	chr19:14410335-14410988	654	-0.3	0.18	-0.03	0	-0.27	0.18	7.9e-105	3.5e-35	69.65	nuclear only	3367.75	3931.75	169.5	220.75	NA	NA	NA	NA	1076.5	35.2	550	491.3	3.2	1.7	3.9	2.8	2.4	1.1	2.6	2.4	0.2	0.6	1.6	2.6	0.9	1.6	1.6	0	0	4	4.8	4.7	4	0	0.3	3.8
DDX47	HsaINT0046309	chr12:12821397-12821654	258	-0.4	0.33	-0.05	0.02	-0.35	0.31	3e-130	1.4e-25	104.67	nuclear only	64.25	308.5	13.25	56.25	9.6375	48.015	1.72	7.24	970.9	28	282.7	660.2	2.9	1.3	2	3.7	0	0.8	0	0	0.3	0	1.5	7.4	1	0.8	0	0	1.8	4.7	0	2.8	0	0	0	0
DECR2	HsaINT0046569	chr16:407561-410242	2682	-0.21	0.13	-0.13	0.03	-0.08	-0.1	6.1e-47	4.8e-14	32.89	nuclear only	938.75	868.75	192.5	256.5	29.8125	52.05	28.04	35.2125	443.5	130.5	133.2	179.8	1.3	6.2	1	1	0.7	1.2	0.7	0.7	1.8	32.8	1.6	0.3	2.8	0.4	38.8	4.7	7.1	1.2	0	0.9	21.4	0.3	10.7	1.2
DGKZ	HsaINT0047429	chr11:46369551-46369940	390	-0.22	0.14	-0.03	0	-0.19	0.14	3.1e-13	4.5e-06	7.16	nuclear only	721.5	694	33.5	58.75	36.95	58.7025	3.8925	8.825	0	0	0	0	NA	NA	NA	NA	NA	NA	NA	NA	NA	NA	NA	NA	NA	NA	NA	NA	NA	NA	NA	NA	NA	NA	NA	NA
DIP2A	HsaINT0048104	chr21:46557070-46557584	515	-0.21	0.16	-0.05	0	-0.16	0.16	NA	NA	NA	nuclear only	NA	NA	NA	NA	37.4475	57.66	8.95	13.6975	0	0	0	0	NA	NA	NA	NA	NA	NA	NA	NA	NA	NA	NA	NA	NA	NA	NA	NA	NA	NA	NA	NA	NA	NA	NA	NA
DIP2C	HsaINT0048178	chr10:277578-281199	3622	-0.31	0.26	-0.07	0.04	-0.24	0.22	5.9e-26	5.5e-41	-15.03	nuclear only	938.25	1099.25	169	268	21.245	53.69	5.23	11.9225	160.3	10.3	83.2	66.8	0.5	0.5	0.6	0.4	0	0.1	0.4	0	0	0	0.7	1.2	0	0	0.1	0	2.6	0	0	0	0	0.2	0.1	0.3
DLG1	HsaINT0048488	chr3:197081118-197085579	4462	-0.15	0.12	-0.05	0.03	-0.1	0.09	3.8e-82	8.6e-127	-44.65	nuclear only	190.25	362.5	81.25	321.5	3.5	20.7175	0.695	6.88	364.2	18.3	117.5	228.4	1.1	0.9	0.8	1.3	1	0.9	0.8	1.2	1	0.5	1.6	2.7	1	0.4	0.2	0.4	1.5	0.3	0	1.1	0	2.2	0.2	0.9
DLG3	HsaINT0048543	chrX:70500050-70500470	421	-0.16	0.11	-0.04	0.01	-0.11	0.1	9.7e-20	3.7e-05	14.58	nuclear only	183.75	231.75	51.5	63.75	20.9525	38.3625	2.9375	6.9525	508.7	10.8	255	243	1.5	0.5	1.8	1.4	0	0	0	0	0	0	2	2.5	0.9	0	0	0	0	0	0	1.6	0	0	0	1.5
DMPK	HsaINT0048966	chr19:45771061-45771349	289	-0.21	0.15	-0.08	0	-0.13	0.15	2.1e-59	5.4e-05	54.42	nuclear only	1298.75	814.5	28.5	30	43.3575	64.8325	15.38	21.8925	929.8	46.9	381.8	501.1	2.8	2.2	2.7	2.8	1.6	0.5	1.5	1.7	0	15.3	3.6	0.5	4.3	1.7	0	0	6	4.8	0	6.6	0	0	1.9	1.6
DNAJA3	HsaINT0050165	chr16:4442421-4443016	596	-0.28	0.21	-0.09	0.06	-0.2	-0.15	1.3e-53	4e-27	26.48	nuclear only	532.5	729.25	79.75	155.5	39.4925	68.755	8.41	19.0075	743.9	29.2	305.4	409.3	2.2	1.4	2.2	2.3	1.6	0.7	1.7	1.7	0.7	1.6	2.1	3.6	5.4	2.7	1.3	0	0	0	0	4.6	1.6	0	0.6	0.7
DNMT3B	HsaINT0050807	chr20:32781415-32784757	3343	-0.18	0.11	-0.06	0	-0.12	0.11	4.6e-30	3.1e-39	-9.18	nuclear only	228.5	386.25	89.25	219	10.7825	28.7525	4.205	11.3975	371.4	41.8	94.6	234.9	1.1	2	0.7	1.3	0.9	1.3	0.6	1.3	1.3	0.4	2.5	2	1.7	0.4	2	0.5	0.8	1.5	0	1	16.9	1.2	0.8	0.2
DOCK1	HsaINT0050922	chr10:127409392-127410839	1448	-0.2	0.12	-0.03	0.01	-0.17	0.11	1.7e-14	0.015	11.95	nuclear only	106.75	152	60	83	11.4125	34.645	2.79	6.6	396.1	61	335.1	0	1.2	2.9	2.4	0	0	2	1.4	0	2.8	2.8	8.8	2.1	8.2	1.9	1.2	1.6	2.7	3.2	0	11.2	1.7	0	0	2
DOCK11	HsaINT0051038	chrX:118681795-118683078	1284	-0.15	0.08	-0.07	0.03	-0.08	0.05	5.6e-32	6.7e-29	3.07	nuclear only	53.5	205.25	17.75	80.5	8.0175	23.8725	0.6525	5.365	412.4	24	59.3	329.1	1.2	1.1	0.4	1.9	0	0	0	1.4	1.9	0	1.7	0	2.7	0	2.6	0	0	0	0	2.1	3.4	0	0	0
DOCK6	HsaINT0051281	chr19:11204332-11208685	4354	-0.19	0.14	-0.02	0	-0.17	0.14	2.6e-160	2.6e-09	151	nuclear only	2700.25	3003.5	68	87.5	20.9725	38.1425	1.2825	2.175	451.2	21.2	181.4	248.7	1.3	1	1.3	1.4	1	0.8	1	1.1	1.8	0.2	1	0.4	0.8	0.9	0.3	0	0.4	0.9	0	0.2	0	4.7	0	1.4
DPH1	HsaINT0051698	chr17:2040606-2041102	497	-0.21	0.17	-0.17	0.06	-0.04	0.11	4e-43	9.3e-11	32.36	nuclear only	425.5	710	26.75	47.75	35.5575	61.44	8.7325	22.045	405.4	30.2	178.7	196.5	1.2	1.4	1.3	1.1	0.8	1.1	0.9	0.7	0	0	5	1.3	4.3	1.2	0	0	5.3	2.4	0	2.4	0	0.2	0	0.9
DUS3L	HsaINT0052875	chr19:5785792-5786466	675	-0.26	0.18	0	0	-0.26	0.18	3.2e-69	4e-05	64.1	nuclear only	585.75	631.25	45.5	50.5	24.9925	51.2525	2.6	3.3625	345.8	15.2	147.5	183.1	1	0.7	1.1	1	0.7	0.5	0.8	0.7	0	0.5	0.8	0.9	1.4	0.8	0.2	0	0	0	0	0.2	1.6	1.6	0	0.5
DVL1	HsaINT0052993	chr1:1338654-1339361	708	-0.22	0.17	-0.24	0.17	0.02	0	1.8e-139	2e-18	121.04	nuclear only	3498.5	3320.25	342	425.75	56.13	74.9625	34.1075	50.975	380.8	31.7	122.7	226.4	1.1	1.5	0.9	1.3	0.6	0.6	0.5	0.6	0	2.4	1.3	1	2.1	0.6	1	1.3	14.4	0.4	0	3.5	0.5	0	0.4	0.8
DZIP1L	HsaINT0053474	chr3:138081765-138084112	2348	-0.2	0.11	-0.08	0	-0.13	-0.11	2.6e-66	5.3e-24	42.31	nuclear only	187.75	389.5	23.5	101	6.4175	31.6625	4.025	15.5675	676.3	37.9	389.4	249	2	1.8	2.8	1.4	0	1.7	1	0	1.3	2.1	1.8	1.8	3.1	2.2	5.5	0	0.5	1.7	0	3.2	0.6	0.2	1.1	4.6
E2F4	HsaINT0053530	chr16:67192363-67192760	398	-0.26	0.16	-0.07	0.04	-0.19	0.12	6.5e-51	1.4e-13	37.34	nuclear only	854.75	913.5	75.25	110.75	34.825	62.42	3.6775	9.515	525.6	29	187.8	308.8	1.6	1.4	1.3	1.7	1.3	0.9	1.1	1.5	2	0.2	1.1	0.7	1.3	0.8	0.3	2.9	0.6	0.6	0	2.6	0.8	6.1	0.4	1.5
E2F4	HsaINT0053535	chr16:67194981-67195781	801	-0.16	0.14	0.01	0	-0.16	0.14	7.4e-77	5.2e-09	67.85	nuclear only	960.5	1060.75	63.5	76.25	22.0775	39.43	2.1375	1.9	525.6	29	187.8	308.8	1.6	1.4	1.3	1.7	1.3	0.9	1.1	1.5	2	0.2	1.1	0.7	1.3	0.8	0.3	2.9	0.6	0.6	0	2.6	0.8	6.1	0.4	1.5
E4F1	HsaINT0053586	chr16:2228524-2229569	1046	-0.46	0.38	-0.07	0.02	-0.39	0.36	4.1e-132	8.7e-44	88.33	nuclear only	1278.5	1527.75	21	91.25	27.745	70.0375	2.42	8.7625	322.4	11.9	102.9	207.6	1	0.6	0.7	1.2	0.8	0.6	0.7	1	0.1	1.5	0.6	0.8	0.3	0.6	0	0	0	0.6	0	1.4	2.2	0	0.9	0.8
EDC4	HsaINT0053960	chr16:67877846-67878165	320	-0.15	0.11	-0.05	0.01	-0.1	0.1	1.5e-25	1.3e-05	19.93	nuclear only	750.25	719.25	23	32	59.175	76.98	3.7525	9.975	792.6	59.5	315.6	417.5	2.3	2.8	2.3	2.4	1.9	1.7	1.9	2	0	1.4	2.5	1	2.1	0.8	0	0	4	0	0	10.2	0	13.3	0.3	2.1
EHMT1	HsaINT0054734	chr9:137778056-137779634	1579	-0.32	0.19	-0.1	0.06	-0.22	0.13	2e-119	9.5e-65	54.67	nuclear only	821.5	1564.25	43	145.25	32.1125	66.5925	1.975	11.215	1003.5	28.5	376.2	598.8	3	1.4	2.7	3.4	2.1	1.3	1.8	2.5	0.1	0.2	2.4	1.7	1.8	2.4	1	0.7	3.1	3.9	0	2.7	1.3	0	0.4	2
EPHX2	HsaINT0057168	chr8:27543830-27544185	356	-0.15	0.08	-0.13	0.07	-0.02	0.01	1.6e-47	1.3e-24	22.92	nuclear only	152.75	413.75	24.25	81	20.6175	35.425	3.5175	18.02	797.9	79.4	352.4	366.1	2.4	3.8	2.5	2.1	1.4	0	2	0.9	0	0	0	0.9	24	0	0	0	28.8	0	0	0	0	0	0	0
ESPL1	HsaINT0058038	chr12:53288700-53289089	390	-0.2	0.16	0	0	-0.2	0.16	5e-24	1	23.3	nuclear only	320.75	379.25	21.5	23.25	NA	NA	NA	NA	407.5	33.5	161.7	212.2	1.2	1.6	1.2	1.2	0.4	1.1	0	0.4	0.2	1.7	2.1	0.8	2.5	1.1	5.6	0	0	2.5	0	2.6	4.9	0	3.4	0.8
EXOSC10	HsaINT0058811	chr1:11077444-11077600	157	-0.15	0.14	-0.08	0.03	-0.08	-0.11	4.4e-25	7.8e-10	15.25	nuclear only	856	765	80.25	106	53.105	70.2875	8.375	15.77	1309	49.8	531.1	728.1	3.9	2.4	3.8	4.1	2.4	0	2.1	2.6	1.4	0	6.4	2.6	6.4	0	0	0	0	0	0	12.4	0	1	0	15.2
FAM118A	HsaINT0059624	chr22:45322427-45323174	748	-0.24	0.18	-0.1	0.05	-0.14	0.13	2.6e-72	4.7e-09	63.25	nuclear only	41	128.5	16.75	38	4.795	31.4675	2.02	11.0325	219.5	21.1	81.3	117.1	0.6	1	0.6	0.7	0.4	1	0.5	0.4	0.2	0.3	1.1	2.5	3	2	0.7	1.8	2.1	0	0	1.9	1	0	0	1.4
FAM40B	HsaINT0061023	chr7:129464142-129464611	470	-0.26	0.17	-0.1	0	-0.16	0.17	6.2e-31	1.6e-21	9.41	nuclear only	56.5	119.25	4	33.5	NA	NA	NA	NA	706.3	92.6	346.8	266.9	2.1	4.4	2.5	1.5	1.1	0.5	0	1.3	0.7	1	0	2.9	1.4	6	0	0	0	65	0	9.1	0	0	0	3
FANCL	HsaINT0061903	chr2:58161639-58162865	1227	-0.19	0.13	0	0	-0.19	0.13	5.1e-26	6.4e-09	17.1	nuclear only	358.75	515.25	144.75	256	17	35.505	7.6175	10.9675	189.7	15.3	104	70.3	0.6	0.7	0.7	0.4	0.4	0.5	0.7	0.3	0.5	0.1	1.1	0.7	0.7	0.8	0.3	0.8	5.5	0.4	0	0.8	0	0.4	0.1	0.2
FBXO31	HsaINT0062870	chr16:87343766-87347173	3408	-0.21	0.12	-0.05	0.01	-0.15	-0.11	2.9e-10	2.6e-22	-12.04	nuclear only	194	223.75	63.25	102.5	15.165	35.765	4.5775	12.0125	738.5	43.3	342.5	352.7	2.2	2.1	2.4	2	1.8	1	2	1.6	0.5	9	1.5	1.8	2.6	0.9	0.4	2.8	2.2	0.7	7.8	1.1	1	0.2	6.4	0.8
FHOD1	HsaINT0064157	chr16:67238968-67239347	380	-0.37	0.25	NA	NA	NA	NA	1.8e-74	0.11	72.79	nuclear only	103.5	217.25	5	7.75	16.38	52.3975	3.125	13.69	671.8	20.8	239.3	411.7	2	1	1.7	2.3	1.6	0	1.2	2	0	0	1.4	1.7	0.9	2.1	0	0	4.8	0	0	1.4	0	0	0	4.8
FKBP10	HsaINT0064290	chr17:41821818-41822222	405	-0.19	0.11	-0.04	0.02	-0.16	0.09	5.8e-163	9.7e-23	140.22	nuclear only	2242.75	3338	62.75	133.5	24.075	40.6175	2.995	6.1275	356.4	21.9	99.9	234.6	1.1	1	0.7	1.3	0.3	0.7	0.6	0	0.3	1.5	3.1	1.1	3	0.7	0	0	1.9	1	0	0.9	0	0.1	3	0.7
FLII	HsaINT0064453	chr17:18256598-18256908	311	-0.15	0.1	0.01	0	-0.16	0.1	1.3e-22	0.95	21.88	nuclear only	223	214.25	32.75	33	14.985	28.99	1.4825	0.9125	989.7	27	389.8	572.9	2.9	1.3	2.8	3.2	1.6	0	2.1	1.3	0	0	0	3.7	1.7	1.1	0	0	0	0	0	0.4	0	0	4.3	12
FNBP4	HsaINT0065350	chr11:47751291-47752915	1625	-0.23	0.16	-0.04	0	-0.19	0.16	9.4e-170	3.4e-30	139.56	nuclear only	244	580.25	47.75	144.75	5.8875	26.4925	3.085	7.1425	543.4	21.2	143.6	378.6	1.6	1	1	2.1	1.3	0.8	0.8	2.1	2.2	0.6	1.2	1.5	1.4	1.2	0.9	0.5	0.7	0.7	0	0.6	2.6	0.8	0.8	1.6
FTSJ3	HsaINT0066498	chr17:63826305-63826566	262	-0.24	0.19	-0.03	0	-0.21	0.19	1e-05	0.066	3.8	nuclear only	152.25	147.75	8.5	11	31.3825	54.1175	0.7575	2.2325	614.6	28.3	224	362.3	1.8	1.3	1.6	2	0.8	0.6	1	0.7	0	0	4.2	1.5	2.5	0.6	0	0	0	4.2	0	1.8	0	1.7	0	6.7
GALT	HsaINT0067622	chr9:34646787-34647088	302	-0.28	0.18	-0.03	0	-0.25	0.18	7.7e-29	0.03	26.58	nuclear only	564.25	646.75	46.25	59.25	33.4075	58.2875	7.6025	9.6575	391.4	11	164.4	216	1.2	0.5	1.2	1.2	0.7	0	0.9	0.8	0	0	0	0.7	0	0.4	0	0	0	7.6	0	0.4	0	0	0	0
GGCX	HsaINT0068846	chr2:85555591-85556181	591	-0.34	0.25	-0.12	0.04	-0.22	0.21	1.9e-10	0.00068	6.56	nuclear only	207	187.75	23.75	37.25	38.48	76.0575	6.5625	16.77	412.5	39.9	174.6	198	1.2	1.9	1.2	1.1	0.8	1.5	1	0.7	0.5	2.1	4.3	2.1	5.4	0.3	0	1.5	0	3.6	0	4.3	4.9	0	2.9	0.8
GMEB2	HsaINT0069886	chr20:63593083-63595609	2527	-0.27	0.15	-0.08	0.05	-0.18	-0.1	3.6e-28	1e-14	13.45	nuclear only	572.25	880.5	111.75	176.5	37.9975	63.24	5.9675	15.3275	291.7	39	121.3	131.4	0.9	1.9	0.9	0.7	0.7	0.9	0.7	0.6	0.7	0	1.6	0.8	1.9	1.8	3.2	0	0.7	2.9	0	1.2	16.2	2.7	0	0.7
GOLGA2	HsaINT0070385	chr9:128263093-128265584	2492	-0.18	0.12	-0.07	0.02	-0.11	0.1	3.5e-57	0.0001	52.46	nuclear only	414	545	37	44.25	13.535	31.1375	1.49	8.3525	201.5	12.1	82.6	106.8	0.6	0.6	0.6	0.6	0.5	0.3	0.5	0.5	0	0.3	0.2	0.3	0.1	0.3	0.7	0	1.7	0	0	0.1	2.3	2.7	0.4	0.4
GRIP2	HsaINT0072644	chr3:14523699-14524392	694	-0.29	0.22	-0.06	0	-0.23	0.22	0	9.1e-32	NA	nuclear only	751.75	1368	22.5	73.25	26.3175	52.0925	5.52	11.41	483.2	75.5	241.7	166.1	1.4	3.6	1.7	0.9	0	3.5	0	0	3.5	0	3.7	3.9	5.1	3.5	8.3	0	0	6.6	0	17.9	2.8	0	0	2.9
GTF2IRD1	HsaINT0073345	chr7:74595052-74601043	5992	-0.18	0.1	-0.02	0	-0.15	0.1	4.4e-32	0.021	29.69	nuclear only	1763	1608.75	464.25	438.5	20.5575	37.9925	9.9225	11.925	250.5	10.5	90.8	149.2	0.7	0.5	0.6	0.8	0.7	0.4	0.6	0.8	0.4	0.2	0.2	0.9	0.2	0.5	0	0.4	0.6	0.4	0	0.5	0	1.2	0.1	0.7
HARS2	HsaINT0074209	chr5:140698079-140698492	414	-0.53	0.34	-0.14	0.06	-0.39	0.28	8.1e-135	2.1e-33	101.41	nuclear only	260	628.5	22.5	75.75	24.975	67.69	5.08	16.805	640.6	22.7	187.9	430.1	1.9	1.1	1.3	2.4	1	0.4	0.6	1.3	0	0	0.4	2.1	1.4	0	0	1.7	6	6	0	1.3	0	0	0	0
HCFC1	HsaINT0074424	chrX:153963434-153964123	690	-0.22	0.14	-0.02	0	-0.2	0.14	4.6e-50	1e-24	25.35	nuclear only	250.25	409.75	11.75	48.75	15.2725	35.025	1.135	3.4325	418	17.9	150.6	249.5	1.2	0.9	1.1	1.4	1.2	0.6	0.9	1.3	0.3	0.3	3.1	1	0.8	0.6	0.4	0	0	0.6	5.3	0.9	0	0	0.5	0.6
HDAC10	HsaINT0074543	chr22:50246967-50247691	725	-0.16	0.14	0.02	0	-0.18	0.14	1.2e-89	0.21	88.24	nuclear only	2654.25	2445.75	22.25	16.75	42.035	56.12	3.82	1.985	390.6	37.2	159.3	194.2	1.2	1.8	1.1	1.1	0.7	1.1	0.6	0.8	0	1.9	0	0.5	1.4	1.9	1.1	6.4	6.4	3.7	0	1.7	0	2.1	0	0
HECTD3	HsaINT0075175	chr1:45008702-45009143	442	-0.27	0.18	-0.01	0	-0.26	0.18	3.3e-41	2.4e-07	33.86	nuclear only	136	218.5	5	12.5	14.11	40.15	0.28	2.3	573.7	16.5	242.3	314.9	1.7	0.8	1.7	1.8	1.2	0	1.2	1.3	0	0	0	1.3	2.7	1.5	0	0	0	5.4	0	0.5	0	0	0	0
HGS	HsaINT0075924	chr17:81695224-81695785	562	-0.22	0.14	-0.01	0	-0.21	0.14	1.4e-64	0.1	62.87	nuclear only	1222	1267	18.75	23.25	31.49	51.5325	0.42	0.9075	336.4	32.5	177.7	126.2	1	1.5	1.3	0.7	0.8	0.3	1.1	0.7	0	0.8	0	0.4	0	1.1	0	0	0	0	26.1	0.4	0	0	0.9	0.6
HIP1R	HsaINT0076225	chr12:122850912-122851235	324	-0.23	0.16	-0.02	0	-0.21	0.16	2.2e-76	1.4e-14	61.81	nuclear only	231	245.5	2	15	17.855	41.3575	1.06	2.3225	632.3	31	217.4	383.8	1.9	1.5	1.6	2.2	1.6	1	1.3	1.9	0.5	2.4	1.6	1.7	0.7	3.4	0.4	0.7	4.8	2.7	0	2.2	0.8	1.8	1	1.2
HIP1R	HsaINT0076226	chr12:122851298-122854042	2745	-0.19	0.13	0	0	-0.2	0.13	1.7e-77	0.00052	73.49	nuclear only	3315.25	2332	61	63.5	49.9775	68.5175	2.5975	2.42	632.3	31	217.4	383.8	1.9	1.5	1.6	2.2	1.6	1	1.3	1.9	0.5	2.4	1.6	1.7	0.7	3.4	0.4	0.7	4.8	2.7	0	2.2	0.8	1.8	1	1.2
HNRNPM	HsaINT0077065	chr19:8487076-8488690	1615	-0.35	0.24	-0.1	0.07	-0.25	0.17	2.7e-318	0	NA	nuclear only	2496.25	4380.25	403	1204.25	20.085	50.59	1.2825	9.51	587	23.1	219	344.9	1.7	1.1	1.6	1.9	1.5	1	1.3	1.7	0.4	3	0.8	1	1	1	1.2	0.5	1.2	0.4	0	1.7	1.8	0.1	2.8	1
HUWE1	HsaINT0078422	chrX:53534698-53535383	686	-0.25	0.18	-0.02	0.01	-0.24	0.17	3.8e-153	4.5e-11	142.07	nuclear only	374.25	794.25	39.25	76	11.39	33.7325	0.595	2.1575	408	10.3	185.1	212.6	1.2	0.5	1.3	1.2	0.9	0.6	1	0.9	0.2	0.1	0.6	0.8	0.9	1.3	0	0	0.8	0.7	0	0.8	0	1	0	0.3
IKBKAP	HsaINT0079691	chr9:108906486-108908304	1819	-0.35	0.31	-0.09	0.06	-0.26	0.25	0	3.3e-99	NA	nuclear only	52	508.25	7	112.5	1.2525	31.42	0.185	7.5275	400.5	12.3	136.4	251.8	1.2	0.6	1	1.4	1	0.3	0.8	1.3	0.3	0	0.3	0.7	0.2	2.6	0.3	0	1	0	0	0.5	0	0.3	1.1	0.5
INF2	HsaINT0080749	chr14:104708733-104709280	548	-0.19	0.14	0.03	0	-0.22	0.14	5.3e-18	0.083	16.2	nuclear only	562	600.5	14.25	11.5	41.005	59.5875	5.5625	2.0725	476	16.4	201.5	258.1	1.4	0.8	1.4	1.5	1	0.2	1.2	0.7	0.1	0	0	1.6	0.6	2.4	0	0	0	1.7	0	1.7	0	1.1	0	0.7
INPP5E	HsaINT0081001	chr9:136430414-136431001	588	-0.3	0.25	-0.06	0	-0.24	0.25	1.2e-150	1.5e-07	143.1	nuclear only	2228.75	2344.75	43.75	80.75	42.86	67.73	10.99	19.1325	235	10.6	108.6	115.8	0.7	0.5	0.8	0.7	0.6	0.5	0.6	0.6	0.3	0	0.7	0.9	0	0.5	0	1	0	2.5	0	1.4	0	0.5	0.5	0.6
INTS10	HsaINT0081200	chr8:19842928-19844075	1148	-0.17	0.1	-0.04	0.01	-0.13	0.09	5.2e-24	6.1e-15	9.07	nuclear only	118	222.25	39.25	90	7.0575	24.68	2.595	6.9	556.1	42.1	135.4	378.6	1.6	2	1	2.1	1.3	1.9	0.8	1.8	0.5	2.8	1.9	1.6	2.9	1.7	2.2	0.6	2.9	4.3	0	3.7	4	0.1	1	1.6
IQCE	HsaINT0081700	chr7:2593127-2594885	1759	-0.35	0.25	-0.06	0.02	-0.29	0.23	4.9e-37	3.2e-25	11.81	nuclear only	172	243	13.25	46	8.25	44.23	1.445	10.3425	442	13.8	236.4	191.8	1.3	0.7	1.7	1.1	0.9	0.4	1	0.8	0.1	0	0.3	1.1	0	0.2	0	0.5	0	0.6	0	2.2	0	0.3	0.4	2.7
JAG1	HsaINT0083530	chr20:10650361-10651580	1220	-0.27	0.21	-0.09	0.05	-0.18	0.16	9.6e-81	3.3e-93	-12.46	nuclear only	335.5	490.5	52	147.25	25.6925	52.835	1.6875	11.615	327.9	21.4	157.9	148.5	1	1	1.1	0.8	0	0.8	1.1	0	0.4	1.8	1.9	1.3	1.5	0.6	0	0	0	4.5	0	1.6	1.2	0	0	0.7
JAG1	HsaINT0083531	chr20:10649636-10650246	611	-0.24	0.2	-0.07	0.04	-0.17	0.16	1e-135	3.8e-59	76.57	nuclear only	66.25	227.75	9	54.75	7.325	30.38	0	6.7575	327.9	21.4	157.9	148.5	1	1	1.1	0.8	0	0.8	1.1	0	0.4	1.8	1.9	1.3	1.5	0.6	0	0	0	4.5	0	1.6	1.2	0	0	0.7
KATNB1	HsaINT0084125	chr16:57755495-57755840	346	-0.33	0.27	-0.01	0	-0.32	0.27	1.1e-131	0.11	130	nuclear only	556.25	807.75	117.75	107.75	39.215	69.19	18.2675	17.83	560.8	30.7	217.4	312.7	1.7	1.5	1.6	1.8	0.5	0.4	0.9	0	0	0	2.1	1	0	1.4	0	0	7.6	7.6	0	1.5	0	1.1	0	4.6
KIAA0090	HsaINT0085476	chr1:19241143-19242344	1202	-0.27	0.23	-0.15	0.1	-0.12	0.13	1.1e-26	3.6e-49	-22.48	nuclear only	246.25	315.25	23.75	97	NA	NA	NA	NA	622.5	22.1	240.9	359.4	1.8	1.1	1.7	2	1.6	1	1.6	1.7	0	0.3	0.8	2.4	1.4	2.8	0.6	0	1.4	0	0	1.6	0	0.3	1	2.2
KIAA0415	HsaINT0085849	chr7:4788952-4789831	880	-0.21	0.16	NA	NA	NA	NA	1.6e-70	0.00068	66.63	nuclear only	347.75	431	5.75	8.75	NA	NA	NA	NA	509.1	8.5	224.6	275.9	1.5	0.4	1.6	1.6	1.2	0.2	1.2	1.2	0	0	0.4	0.4	0.6	0.2	0	0	0	2	0	1.2	0	0.3	0	0
KIAA0494	HsaINT0085962	chr1:46684603-46686783	2181	-0.2	0.13	-0.02	0	-0.18	0.13	4e-10	1.4e-15	-5.44	nuclear only	58	106	31	61.5	NA	NA	NA	NA	454.3	27.6	179.4	247.2	1.3	1.3	1.3	1.4	1.2	1.4	1.1	1.3	1.5	0.6	1.8	2.2	1.5	0.7	1.1	0	3	1.8	0	4.1	1.4	0.2	0.3	1.5
KIAA0913	HsaINT0086252	chr10:73794331-73794540	210	-0.24	0.2	-0.02	0	-0.22	0.2	2.4e-53	1	52.61	nuclear only	438	455.25	9	8.25	NA	NA	NA	NA	617.8	56.5	224.9	336.4	1.8	2.7	1.6	1.9	1.3	1	1.2	1.4	0	0	7.1	4.2	9.4	1.7	6.3	15.7	0	0	0	2.3	1.9	0	0	2.1
KIAA1310	HsaINT0086665	chr2:96604864-96605319	456	-0.2	0.16	0	0	-0.19	0.16	2.6e-46	0.0001	41.61	nuclear only	66.5	152.75	17.25	26	NA	NA	NA	NA	370	26.6	165.6	177.8	1.1	1.3	1.2	1	0.7	0.8	0.8	0.7	0.3	0.3	3.3	2.9	3.6	0.7	0.6	0	2.1	0	0	5.5	1.4	0	0	0.9
KIF18B	HsaINT0087611	chr17:44936359-44947627	11269	-0.23	0.2	-0.11	0.04	-0.12	0.16	NA	NA	NA	nuclear only	NA	NA	NA	NA	NA	NA	NA	NA	472.5	40.4	151.8	280.4	1.4	1.9	1.1	1.6	0.7	0.7	0.6	1	3.9	0.7	0.5	0.9	0.5	0.6	0.2	8.8	0.1	0.3	0	0.3	0.2	8.8	1.3	0.5
KIF22	HsaINT0087896	chr16:29802938-29803448	511	-0.2	0.17	-0.02	0.01	-0.17	0.16	2.5e-159	1.5e-31	127.78	nuclear only	624.75	1267.75	62.25	164.5	19.5225	38.5075	2.185	4.3825	387.4	18.1	148.7	220.7	1.1	0.9	1.1	1.2	1	0.4	0.8	1	0.2	0.8	2.6	1.6	3.7	0.8	0	0	0.4	3.4	0	1.6	0	0	0	1.1
KIF4A	HsaINT0088075	chrX:70404823-70405827	1005	-0.18	0.13	-0.01	0	-0.17	0.13	1e-26	6.5e-11	15.8	nuclear only	57.5	139.25	17.25	45.25	NA	NA	NA	NA	364.3	24.7	168.3	171.3	1.1	1.2	1.2	1	0.5	0.4	0	0.7	0.1	0	0.4	2.6	0.2	1.7	0.6	2.6	3.7	3.2	0	0.3	0	0.3	0.2	1.9
KIF7	HsaINT0088203	chr15:89646027-89646829	803	-0.38	0.33	-0.02	0	-0.36	0.33	5.4e-62	0.00021	57.6	nuclear only	157.75	306.25	5.25	11	28.9675	63.67	0.7575	3.4875	802.9	19.7	228.7	554.5	2.4	0.9	1.6	3.1	1.2	0.7	1.2	1.3	0.7	1.3	0	1.8	0	5.9	0	0	0	0	0	0.7	1.8	0	0	1.5
L3MBTL2	HsaINT0089933	chr22:41225072-41225793	722	-0.41	0.35	-0.05	0.02	-0.35	0.33	8.6e-102	1.5e-05	96.26	nuclear only	212	454.25	18.5	28	14.705	52.435	0.625	6.425	441.4	39.5	244	157.9	1.3	1.9	1.7	0.9	0.4	0.4	1	0	0	0	0.9	1	0.5	0.8	0	0	0	0	27.6	0.7	0	0	0	3.8
LAMA5	HsaINT0090307	chr20:62331130-62332371	1242	-0.15	0.12	0	0	-0.15	0.12	4.8e-153	0.81	152.22	nuclear only	3592.5	4031	32.5	41.25	27.0125	39.8225	1.8375	2.875	679.4	35.2	221.8	422.4	2	1.7	1.6	2.4	1.8	1.7	1.4	2.3	4.1	0.1	1.6	1.8	2.8	1.8	1.7	1.4	0.9	2.3	0	2.7	1.7	0.9	0.3	2.3
LIMK2	HsaINT0092016	chr22:31267071-31267775	705	-0.26	0.2	-0.03	0	-0.23	0.2	1.2e-41	2.2e-16	25.25	nuclear only	86.75	161.25	15.75	44	12.1975	37.7725	1.455	7.795	366.1	10.9	145.1	210.2	1.1	0.5	1	1.2	0.8	0	1	0.8	0	0	0.4	2.5	0.7	0	0	0	0	0	0	2.5	0	0	0	0
LMBR1L	HsaINT0092385	chr12:49103814-49104447	634	-0.16	0.09	-0.05	0.01	-0.11	0.08	3.8e-50	3.1e-08	41.91	nuclear only	2537	2556.75	157.25	211.5	63.96	80.575	15.2525	20.0125	858.8	32.9	339	486.8	2.5	1.6	2.4	2.8	2.1	1.2	1.9	2.4	1.4	1.5	1.6	1.9	0.9	2.4	0	1.2	6.8	0	0	2.5	0	1	0	0.7
LRCH3	HsaINT0096039	chr3:197830864-197832196	1333	-0.2	0.12	-0.04	0	-0.15	0.12	1.4e-27	1.4e-38	-10.98	nuclear only	53.75	98.75	11.75	54.5	4.7325	24.5325	0	4.585	534.1	17.1	178.3	338.6	1.6	0.8	1.3	1.9	1.1	0.7	0.9	1.4	0.5	0	1.4	1.8	1	1.2	1	0	0.8	0.7	0	2.4	0	0.1	0.2	2.3
LSM14B	HsaINT0097408	chr20:62133476-62134162	687	-0.18	0.16	-0.01	0	-0.17	0.16	NA	NA	NA	nuclear only	NA	NA	NA	NA	14.8575	30.4675	1.8175	2.3975	715.4	16.5	335.3	363.7	2.1	0.8	2.4	2.1	1.6	0.6	1.6	1.8	0.1	0	1.6	3	0.6	0.9	0	0	0	0	0	0.7	0	0	1.5	2.3
MAN1B1	HsaINT0098692	chr9:137106810-137107249	440	-0.23	0.18	0	0	-0.23	0.18	9.5e-80	0.017	77.24	nuclear only	139.75	340	14.25	9.5	13.26	36.925	1.2	1.185	261.1	4.9	107.9	148.3	0.8	0.2	0.8	0.8	0.5	0	0.6	0.5	0	0	1.6	0.8	0	0	0	0	0	0	0	0.9	0	0	0	0.6
MAP2K7	HsaINT0099008	chr19:7909897-7910062	166	-0.18	0.12	-0.02	0	-0.17	0.12	3.7e-43	1.2e-06	36.5	nuclear only	91.5	173.5	4.75	14.25	13.4525	32.2425	0.85	3.0875	228.2	6.8	99.5	121.9	0.7	0.3	0.7	0.7	0.3	0	0.5	0.3	0	0	0	1.7	0	0.2	0	0	0	0	0	0.9	0	0	0	2.7
MAP4K3	HsaINT0099381	chr2:39251886-39254449	2564	-0.19	0.11	-0.03	0	-0.17	0.11	1.6e-24	2.1e-07	17.1	nuclear only	409	556.75	116.25	154.75	21.5025	42.1025	6.5625	7.7775	497.8	22.9	164.6	310.3	1.5	1.1	1.2	1.8	1.2	0.8	1.1	1.4	0.5	0.7	1.5	0.8	1.2	0.8	0.2	0.2	7.2	1.1	0	1.5	0.8	0.2	0.5	0
MAPK1	HsaINT0099550	chr22:21769321-21772872	3552	-0.19	0.11	-0.05	0.03	-0.14	0.08	9.8e-42	9.7e-91	-49	nuclear only	389.5	856	153	452.75	10.165	32.7225	1.785	6.4775	680.6	47.8	302.8	330	2	2.3	2.2	1.9	1.7	1.2	1.8	1.6	1.2	0.2	1.3	2.1	1	1.6	0.1	0.8	2.6	0.8	26.4	1.6	0	2	0.1	1.7
MARK2	HsaINT0099987	chr11:63900111-63900558	448	-0.31	0.26	-0.04	0	-0.27	0.26	1.4e-26	2.2e-20	6.18	nuclear only	133	279.5	13.75	50.75	27.7575	59.85	2.5525	6.435	436.5	32.9	153.6	250	1.3	1.6	1.1	1.4	1.1	1.1	0.9	1.2	0	0.6	5.6	2.1	5.7	0.9	1.1	1.7	4.1	2.2	0	3.3	0.3	1.1	0.3	1.1
MBD1	HsaINT0100347	chr18:50272956-50273563	608	-0.32	0.21	-0.17	0.15	-0.15	0.06	1e-15	1.6e-08	7.19	nuclear only	1442.75	1420.5	364.25	410.25	55.98	88.355	10.205	26.4475	751	47.4	351.4	352.2	2.2	2.3	2.5	2	1.7	1.2	1.9	1.5	0.4	1.3	0.7	2.7	0.3	1.2	1.8	2.1	0	0	21.3	2.2	2.9	1.8	0	4.7
MCM3	HsaINT0100784	chr6:52264787-52266074	1288	-0.2	0.14	-0.03	0.02	-0.16	0.12	1.8e-172	4.1e-71	101.35	nuclear only	841	1412.75	191.5	349	7.8625	24.86	1.3325	4.18	404	10.3	108.4	285.3	1.2	0.5	0.8	1.6	0.9	0.5	0.6	1.4	0.9	0	0.6	1.3	0.5	0.5	0	0.2	1.3	0.3	0	0.6	0	0.6	0	1.2
MDN1	HsaINT0101219	chr6:89655969-89656699	731	-0.26	0.17	-0.13	0.03	-0.13	0.14	1.7e-57	3.6e-20	37.32	nuclear only	155.5	271.25	37.75	76.5	12.3175	39.9225	3.465	18.24	1022.2	43	533.9	445.3	3	2	3.8	2.5	2.2	1.3	2.6	1.9	2.2	0.8	3.9	3.4	6.6	1.7	0	0	0	7.1	0	4.7	0	0	1.7	4.8
MGAT5B	HsaINT0102605	chr17:76946451-76947829	1379	-0.34	0.24	-0.07	0.03	-0.28	0.21	2.5e-79	2e-22	56.92	nuclear only	383.5	796.5	20.25	54.75	23.675	57.8075	0.66	5.97	151.4	4.1	27.7	119.6	0.4	0.2	0.2	0.7	0	0	0	0	0.1	0	0.6	0.4	0	0.4	0	0	0	0.7	0	0.5	0	0	0	0
MINK1	HsaINT0103060	chr17:4896814-4897203	390	-0.28	0.24	-0.05	0.01	-0.23	0.23	7.1e-151	2.1e-13	137.47	nuclear only	1577	2185.75	14.5	39	34.9275	60.4975	2.135	5.1325	1398.7	34.4	581.3	783	4.1	1.6	4.2	4.4	3.1	1.3	3.7	3.1	0.2	1.6	2.4	2.5	2.1	1.3	4.8	0	0	0	0	2.8	4.7	0	0.3	3.1
MKS1	HsaINT0103324	chr17:58210725-58210979	255	-0.23	0.21	-0.03	0	-0.21	0.21	3.2e-42	0.00053	38.22	nuclear only	417.5	494.25	52.75	75.5	52.5175	77.475	14.8425	21.44	756.3	20.2	408.7	327.4	2.2	1	2.9	1.8	0	0	1.4	0	0.6	0	0	6.9	2.6	1.6	0	0	0	0	0	2.1	0	0	0	5.3
MLF1IP	HsaINT0103382	chr4:184695402-184697646	2245	-0.39	0.34	-0.09	0.08	-0.3	-0.26	5.1e-187	9.8e-145	42.29	nuclear only	240	966.5	137.75	490.25	NA	NA	NA	NA	493	15.1	319.1	158.9	1.5	0.7	2.3	0.9	1.1	0.6	1.8	0.8	0.5	0.1	1.7	1.2	1	1.4	0.1	0	2.5	0.8	0	0.8	0.2	0.6	0	0.6
MRPL16	HsaINT0105062	chr11:59807850-59809854	2005	-0.26	0.17	-0.05	0.01	-0.21	0.16	1.6e-29	2.9e-31	-1.74	nuclear only	353.75	503	235.5	369.25	21.185	46.8625	10.2175	15.74	0	0	0	0	NA	NA	NA	NA	NA	NA	NA	NA	NA	NA	NA	NA	NA	NA	NA	NA	NA	NA	NA	NA	NA	NA	NA	NA
MUS81	HsaINT0106919	chr11:65863902-65864496	595	-0.26	0.19	0	0	-0.26	0.19	1.5e-182	0.00015	178.01	nuclear only	489.5	745.5	18	22.5	11.645	35.97	0.89	1.595	510.8	28.8	167.6	314.4	1.5	1.4	1.2	1.8	1.3	1.3	1.1	1.6	0	2.2	1.9	1.4	3.6	2.6	0	0	4.4	0.4	0	1.3	0	2.2	0.9	0.5
MUS81	HsaINT0106929	chr11:65862530-65863064	535	-0.17	0.13	-0.05	0	-0.12	0.13	3.9e-31	1.5e-05	25.58	nuclear only	943.25	805.5	37.5	33.75	43.7875	63.7025	4.975	13.12	510.8	28.8	167.6	314.4	1.5	1.4	1.2	1.8	1.3	1.3	1.1	1.6	0	2.2	1.9	1.4	3.6	2.6	0	0	4.4	0.4	0	1.3	0	2.2	0.9	0.5
NAA16	HsaINT0109544	chr13:41374840-41375404	565	-0.3	0.22	-0.08	0.02	-0.22	0.2	6.4e-69	1.7e-27	41.43	nuclear only	38	171	8	49.25	1.9875	32.16	0.8825	11.2375	194	13.4	73.4	107.2	0.6	0.6	0.5	0.6	0	0.6	0	0	0.6	1.1	1.4	0.7	1.6	0	0	0	1.8	1.6	0	0.5	0	0	1.8	0
NAA35	HsaINT0109590	chr9:86016676-86017497	822	-0.19	0.15	-0.04	0.02	-0.16	0.13	6.7e-16	1.4e-12	3.31	nuclear only	272.75	393.25	84.75	146.5	25.275	46.83	5.8825	12.9325	1107.9	53.8	457.5	596.6	3.3	2.6	3.3	3.4	2.4	2.8	2.5	2.4	0.1	0.6	9.7	3.2	5.3	2.1	0	0	3.2	3.3	0	4	1.2	0	0	3.6
NEURL4	HsaINT0112835	chr17:7324481-7324798	318	-0.37	0.29	-0.01	0	-0.36	0.29	1.2e-95	0.15	94.07	nuclear only	502.75	611.25	7.75	9.75	27.04	63.3025	2.0525	3.335	372.2	28.5	115.2	228.5	1.1	1.4	0.8	1.3	0.7	1	0.6	0.8	3.1	3.9	1	0.6	0.4	1.2	0	0	0	2.2	0	2	0	1.3	5.8	2.3
NEURL4	HsaINT0112828	chr17:7316328-7317204	877	-0.31	0.24	-0.02	0	-0.28	0.24	1.8e-272	1.4e-05	266.87	nuclear only	746	1231.25	5.75	12.25	15.7675	40.135	0	1.195	372.2	28.5	115.2	228.5	1.1	1.4	0.8	1.3	0.7	1	0.6	0.8	3.1	3.9	1	0.6	0.4	1.2	0	0	0	2.2	0	2	0	1.3	5.8	2.3
NOL8	HsaINT0114490	chr9:92310676-92311145	470	-0.27	0.18	-0.21	0.14	-0.06	0.04	1.2e-22	2.7e-12	10.35	nuclear only	84.25	135.25	21	37.5	41.23	73.43	8.83	36.04	795.9	97.1	297.9	401	2.4	4.6	2.1	2.3	1.7	1.5	1.4	1.8	2.2	0.3	0.9	0.7	1	1.8	2.5	0.9	0.4	1.5	0	1	70.8	2	0.2	2.7
NOP14	HsaINT0114632	chr4:2945230-2946411	1182	-0.25	0.17	-0.04	0.01	-0.21	0.16	3.5e-106	9e-92	14.41	nuclear only	266.75	713.75	18.25	118	6.88	32.8925	1.445	4.9725	442.9	12.9	184.3	245.7	1.3	0.6	1.3	1.4	0.8	0.5	0.8	0.9	0.3	0.4	1.9	0.8	0.8	1.4	1	0	0.5	0	0	0.5	0.5	0	1	1
NPEPL1	HsaINT0115153	chr20:58712580-58713419	840	-0.24	0.2	-0.05	0	-0.2	0.2	5.6e-251	0.095	249.23	nuclear only	4282.25	3491	64	82	42.805	63.8525	16.15	21.2325	965	37.9	324.7	602.3	2.9	1.8	2.3	3.4	2	1.6	2.2	2	0.9	2.8	3.4	2.5	2	1.1	1.3	1.8	0	1.2	0	5.8	1.2	0	0	1.9
NPEPL1	HsaINT0115154	chr20:58713544-58713916	373	-0.21	0.19	-0.01	0	-0.19	0.19	8.6e-106	1	105.06	nuclear only	3089.75	2176.5	55	57.75	44.36	60.5975	18.3425	18.1975	965	37.9	324.7	602.3	2.9	1.8	2.3	3.4	2	1.6	2.2	2	0.9	2.8	3.4	2.5	2	1.1	1.3	1.8	0	1.2	0	5.8	1.2	0	0	1.9
ODF2	HsaINT0117821	chr9:128460667-128460941	275	-0.27	0.21	-0.06	0.02	-0.22	0.19	4.4e-68	3e-18	49.84	nuclear only	221.25	320	15.5	52.25	18.9225	43.9375	2.3025	8.9875	622	31.3	265.3	325.4	1.8	1.5	1.9	1.8	1	0	0.8	1.1	0	1.5	1.9	1.9	3.7	0	0	0	5.6	0	0	2	0	0.4	0	0
PANK4	HsaINT0120020	chr1:2514467-2515561	1095	-0.32	0.24	-0.04	0.01	-0.28	0.23	3.8e-153	1.9e-34	118.7	nuclear only	919	1420.5	41.25	104.5	22.1825	50.6125	1.3925	5.1375	424.3	15.7	157.7	251	1.3	0.7	1.1	1.4	1.1	0.7	1	1.3	0.5	0.6	1.4	1	0.8	1.8	0	0	1.1	0	0	0.8	0	1.6	0	1.9
PDCD4	HsaINT0121783	chr10:110894523-110895947	1425	-0.15	0.1	-0.04	0.01	-0.12	0.09	3.5e-47	8.8e-32	15.39	nuclear only	94.75	309.25	43.75	151.5	9.68	28.2625	1.24	6.96	173	16.1	88.4	68.5	0.5	0.8	0.6	0.4	0.4	0.7	0.5	0.2	1.1	1.4	0.9	0.4	0.7	0.2	2.4	1	0.4	0.7	0	1.1	0.4	0	0.8	0.4
PDE9A	HsaINT0122305	chr21:42751198-42753989	2792	-0.27	0.23	-0.02	0	-0.25	0.23	7.9e-86	5.2e-51	34.82	nuclear only	181.75	386	26	104.25	9.6175	38.7825	1.62	5.895	500	19	44.2	436.8	1.5	0.9	0.3	2.5	0	0.4	0.1	0	0.9	0	0.8	0.4	1.3	0.7	0.6	0	5.9	0	0	0.4	0	5.9	0	0
PHIP	HsaINT0124149	chr6:78966057-78969834	3778	-0.16	0.11	-0.09	0.04	-0.07	0.07	5.4e-19	4.7e-05	13.94	nuclear only	257.75	323	212.75	275.75	11.515	25.535	7.6625	14.9475	550.4	32.6	212.6	305.2	1.6	1.6	1.5	1.7	1.6	1.6	1.4	1.8	1.6	0.4	1.6	2.6	1.7	1.1	2.2	0.8	2.3	1.3	0	2.8	1.5	3	0.6	0.9
PIK3C2B	HsaINT0124945	chr1:204457071-204457727	657	-0.17	0.17	-0.03	0.01	-0.14	0.16	2.9e-42	7.1e-17	25.39	nuclear only	303.5	527.75	39.5	86.5	21.7375	41.61	2.2875	6.3575	876.1	30.6	273.9	571.5	2.6	1.5	2	3.2	0	0.9	0.9	0	0.3	0.6	3.2	2	2.8	2.5	0	1.3	7.6	1.4	0	3.5	0	0	0.9	0
PLCG1	HsaINT0126859	chr20:41163276-41163377	102	-0.21	0.12	-0.05	0.02	-0.17	0.1	2.7e-58	3.3e-08	50.08	nuclear only	1937.75	1849.5	121.75	179.25	47.6925	66.3975	8.7475	13.9875	1461.4	54.2	693	714.2	4.3	2.6	5	4	1.9	0	3.6	0	0	0	8.3	6.8	4.1	5.2	0	0	0	0	0	12.7	0	0	0	11.5
PLEKHA7	HsaINT0127234	chr11:16789879-16790797	919	-0.3	0.27	-0.14	0.05	-0.16	0.22	2.7e-37	2.9e-24	13.02	nuclear only	178.5	373.25	10.25	50.5	25.6825	57.3025	3.0575	14.455	480.1	21.1	235.9	223.1	1.4	1	1.7	1.3	0	0	1	0	0.6	1.4	0	1.6	0	0	0	0	0	8.8	0	5	0	0	0.7	0
PLEKHB1	HsaINT0127263	chr11:73660853-73661465	613	-0.31	0.2	-0.16	0.08	-0.15	-0.12	4e-43	2.9e-43	-0.14	nuclear only	302.5	893	30.5	124.25	NA	NA	NA	NA	450	24.2	280.3	145.4	1.3	1.2	2	0.8	0	0	1.3	0	0	0	0	10.8	0	0	0	0	0	0	0	0	0	0	0	8.1
PLEKHG3	HsaINT0127315	chr14:64730689-64730798	110	-0.17	0.11	-0.01	0	-0.16	0.11	6.3e-22	0.044	19.84	nuclear only	23.25	64.75	4.5	10	9.2875	27.675	1.645	3.9	753.5	27.3	428.9	297.3	2.2	1.3	3.1	1.7	0	0	0	0	0	0	2.2	7.3	5	0	0	0	0	0	0	5.3	0	0	0	0
PLEKHH3	HsaINT0127474	chr17:42668304-42669429	1126	-0.23	0.17	-0.09	0.05	-0.14	-0.12	8.1e-53	0.00027	48.53	nuclear only	1251	2284.25	154	173.75	53.2925	75.09	16.1525	29.855	362.5	23.2	144.9	194.4	1.1	1.1	1	1.1	0.9	0.6	0.9	0.9	0.3	0.6	1	1.5	0.6	0.3	0	0.5	1.6	0.4	0	1.3	0	6.6	0.5	1.1
PLEKHH3	HsaINT0127482	chr17:42670706-42670993	288	-0.22	0.18	-0.23	0.15	0.01	0.03	2.1e-34	3.9e-09	25.26	nuclear only	344.5	472.25	18.25	32	53.44	77.5125	6.9225	31.9075	362.5	23.2	144.9	194.4	1.1	1.1	1	1.1	0.9	0.6	0.9	0.9	0.3	0.6	1	1.5	0.6	0.3	0	0.5	1.6	0.4	0	1.3	0	6.6	0.5	1.1
PLEKHM2	HsaINT0127512	chr1:15717993-15718537	545	-0.25	0.16	-0.02	0	-0.22	0.16	2.5e-70	9.8e-16	54.59	nuclear only	342	576.5	12.25	39	30.4375	57.2825	0.2325	3.025	724.6	25.6	278.4	420.5	2.1	1.2	2	2.4	1.6	0.2	1.5	1.8	0	0	0	4.2	2	2	0	0	6.5	0	0	1.6	0	0.2	0	3.8
POLA2	HsaINT0128851	chr11:65295600-65295863	264	-0.16	0.1	-0.03	0	-0.13	0.1	1.2e-48	4.4e-06	42.55	nuclear only	21	125.25	7.75	22.5	5.155	22.605	1.7575	5.2975	590.1	29.2	242.4	318.5	1.7	1.4	1.7	1.8	1.5	1.1	1.5	1.6	1.1	1.1	0.6	1.3	0.6	1.1	0.5	1.1	0.9	1.7	3.4	0.5	2.4	2.8	0.3	1.7
POLE	HsaINT0128984	chr12:132624995-132625644	650	-0.33	0.29	-0.02	0	-0.31	0.29	0	2.3e-14	NA	nuclear only	1929.75	2654.75	47.5	71.25	24.2175	56.15	3.07	4.0525	675.1	24.7	322.6	327.8	2	1.2	2.3	1.9	1.8	1	2.2	1.7	0.5	2.6	0.4	1.4	0.4	0.8	1.1	0.8	1.1	1.3	4.8	0.6	1.2	0.4	0.8	1.6
POLE	HsaINT0128983	chr12:132625771-132626116	346	-0.25	0.23	-0.02	0	-0.23	0.23	0	0.57	NA	nuclear only	525	882.5	22.5	17.5	9.6125	34.355	1.115	2.8275	675.1	24.7	322.6	327.8	2	1.2	2.3	1.9	1.8	1	2.2	1.7	0.5	2.6	0.4	1.4	0.4	0.8	1.1	0.8	1.1	1.3	4.8	0.6	1.2	0.4	0.8	1.6
POLE	HsaINT0128960	chr12:132659510-132660968	1459	-0.22	0.17	-0.01	0	-0.21	0.17	6.7e-130	0.024	127.55	nuclear only	1291.25	1311.5	70.5	63.25	21.6575	44.545	3.71	4.9075	675.1	24.7	322.6	327.8	2	1.2	2.3	1.9	1.8	1	2.2	1.7	0.5	2.6	0.4	1.4	0.4	0.8	1.1	0.8	1.1	1.3	4.8	0.6	1.2	0.4	0.8	1.6
POLE	HsaINT0128974	chr12:132641852-132642176	325	-0.19	0.15	-0.01	0	-0.18	0.15	1.5e-141	0.87	140.76	nuclear only	114.5	286	4.75	4.25	3.825	20.705	0.51	0.8075	675.1	24.7	322.6	327.8	2	1.2	2.3	1.9	1.8	1	2.2	1.7	0.5	2.6	0.4	1.4	0.4	0.8	1.1	0.8	1.1	1.3	4.8	0.6	1.2	0.4	0.8	1.6
PPP1R12C	HsaINT0130608	chr19:55096336-55098783	2448	-0.23	0.2	-0.03	0	-0.2	0.2	2e-56	3.3e-20	36.21	nuclear only	6240.25	4847.5	108.75	173.5	33.5075	55.9925	3.185	5.6375	1059.1	13.1	358	688	3.1	0.6	2.6	3.9	2.6	0.3	2.2	3.1	0.1	0	0	3.7	0.2	2.1	0.1	1	0	0.3	0	1	0.3	0.1	0.3	0.1
PRPF39	HsaINT0132597	chr14:45114615-45114856	242	-0.26	0.21	-0.07	0.02	-0.19	0.19	2.8e-55	1.3e-10	44.68	nuclear only	56.5	154.25	8.75	28	8.1975	31.865	7.2325	15.45	1082.8	54.2	494.1	534.5	3.2	2.6	3.5	3	2.2	1.5	2.1	2.2	0.1	0.3	8.1	7	4.7	2.2	1.5	4.8	0.8	1.1	0	6.2	5.1	0	0.2	4.8
PSEN2	HsaINT0133222	chr1:226889050-226890034	985	-0.29	0.25	-0.04	0	-0.25	0.25	5.4e-31	4e-13	17.87	nuclear only	114.75	148.5	21.75	39.5	28.8925	62.27	4.385	10.0175	504.1	20.9	282.5	200.6	1.5	1	2	1.1	0.7	0.4	1.4	0	0.9	0.5	1.6	1.8	0.4	0.3	1.1	5.8	0	0	0	3	0	0.5	0	2.7
PSME4	HsaINT0133690	chr2:53887468-53887857	390	-0.19	0.12	-0.04	0.01	-0.14	0.11	6.3e-20	6e-24	-4.02	nuclear only	41.5	77.75	4.75	29.25	6.945	27.09	0.3625	5.2775	642.5	48.9	251.3	342.2	1.9	2.3	1.8	1.9	1.4	1.8	1.3	1.4	0.5	1.2	3.3	2.7	2.2	1.4	5.1	2.1	0	1.8	0	4.3	14	0.5	0	1.8
PTPN1	HsaINT0134294	chr20:50578630-50579167	538	-0.24	0.18	-0.11	0.08	-0.13	0.1	4.9e-17	1.1e-44	-27.63	nuclear only	358.5	608.5	91.25	232.75	44.8675	66.735	5.24	17.3875	5841.9	4602.8	539.5	699.6	17.3	219.2	3.9	4	2	0.8	2.1	2.2	0	0.2	0.5	4.2	1.4	0	0	0	2.9	2	4576.2	2.9	3.5	0.5	0	4.4
PTPRS	HsaINT0135099	chr19:5223298-5225726	2429	-0.19	0.13	-0.06	0.03	-0.12	0.1	NA	NA	NA	nuclear only	NA	NA	NA	NA	21.075	36.2725	5.0575	9.4575	0	0	0	0	NA	NA	NA	NA	NA	NA	NA	NA	NA	NA	NA	NA	NA	NA	NA	NA	NA	NA	NA	NA	NA	NA	NA	NA
RAB18	HsaINT0135992	chr10:27533854-27533927	74	-0.2	0.11	0	0	-0.2	0.11	0.0022	0.72	2.52	nuclear only	27.25	41.5	37.75	37.25	15.045	37.985	3.2625	4.67	2569.7	92.2	1047	1430.5	7.6	4.4	7.5	8.1	0	0	0	0.9	0.4	0	0	34.6	4	0	0	11.8	0	5.1	0	18	0	0	0	12
RAD54L	HsaINT0136702	chr1:46267610-46270658	3049	-0.25	0.18	-0.07	0.03	-0.17	0.15	2.1e-110	5.5e-34	76.42	nuclear only	2107.75	2869.25	263.25	479.25	NA	NA	NA	NA	601.8	37.2	237.8	326.9	1.8	1.8	1.7	1.8	1.6	1.3	1.5	1.7	1.6	1.3	1.5	0.8	1.4	1	8.8	0.8	1.6	1.7	0	0.8	4.6	3.1	0.3	1.9
RAD54L2	HsaINT0136721	chr3:51638322-51639418	1097	-0.23	0.17	-0.04	0	-0.19	0.17	1.6e-06	0.32	5.3	nuclear only	90.5	108.5	29.75	32.75	19.01	40.33	5.0975	7.64	1225.8	193.2	545.1	487.6	3.6	9.2	3.9	2.8	2.4	3.5	2.8	2.3	0.5	4	3.1	3.4	3.5	5.7	4.7	0	3.5	4.2	0	5.1	134.3	0	0.6	1.7
RRBP1	HsaINT0143308	chr20:17620371-17620714	344	-0.33	0.24	-0.06	0.04	-0.27	0.2	3.2e-125	1.1e-12	112.54	nuclear only	138	396	19.25	46.25	12.745	42.1375	0.2325	6.4575	722.2	19.2	299.5	403.4	2.1	0.9	2.1	2.3	1.1	0	1.4	0.8	0	0	1.8	2.1	0	1.1	0	0	0	4.3	0	5.4	0	0	3	0
RRP12	HsaINT0143450	chr10:97371082-97372072	991	-0.24	0.18	-0.04	0	-0.2	0.18	2.3e-39	0.0067	36.47	nuclear only	620.25	591.5	29.5	35.25	42.8675	65.4375	7.5775	9.76	1177.8	61.2	449.6	667	3.5	2.9	3.2	3.8	3	1.9	2.9	3.1	0.3	2.2	1.3	2.1	0.5	3.9	3.4	6.4	0.9	1.9	0	1.4	22.3	0	4.1	4
RRP12	HsaINT0143454	chr10:97370275-97370454	180	-0.16	0.13	0.01	0	-0.16	0.13	1.4e-31	0.25	30.27	nuclear only	63.25	102.25	5.25	2	9.4475	28.9875	1.5275	0	1177.8	61.2	449.6	667	3.5	2.9	3.2	3.8	3	1.9	2.9	3.1	0.3	2.2	1.3	2.1	0.5	3.9	3.4	6.4	0.9	1.9	0	1.4	22.3	0	4.1	4
SAFB	HsaINT0144662	chr19:5667451-5667819	369	-0.39	0.37	-0.05	0.03	-0.33	0.34	0	9.4e-88	NA	nuclear only	1424	3234.25	154.5	299	18.1475	50.87	2.0175	6.6875	623.8	21.8	261.7	340.4	1.8	1	1.9	1.9	1.7	1.1	1.7	1.8	0.8	1.1	1.1	1.1	0.8	1.8	0.7	0.4	1.8	0.8	0	0.8	1.8	0.2	1.8	1.8
SAFB	HsaINT0144661	chr19:5667165-5667352	188	-0.22	0.19	0.03	0	-0.24	0.19	7.9e-54	0.7	52.94	nuclear only	1146.25	1378	738.25	525.25	47.63	66.4175	29.9475	29.3175	623.8	21.8	261.7	340.4	1.8	1	1.9	1.9	1.7	1.1	1.7	1.8	0.8	1.1	1.1	1.1	0.8	1.8	0.7	0.4	1.8	0.8	0	0.8	1.8	0.2	1.8	1.8
SAFB	HsaINT0144660	chr19:5664440-5667045	2606	-0.25	0.18	-0.04	0.02	-0.21	0.16	3.7e-303	3.7e-101	202	nuclear only	3652	5523.5	320	542	21.3975	41.445	2.0025	5.4175	623.8	21.8	261.7	340.4	1.8	1	1.9	1.9	1.7	1.1	1.7	1.8	0.8	1.1	1.1	1.1	0.8	1.8	0.7	0.4	1.8	0.8	0	0.8	1.8	0.2	1.8	1.8
SCRIB	HsaINT0146102	chr8:143805436-143806406	971	-0.21	0.15	-0.01	0	-0.2	0.15	4.2e-186	1.1e-10	175.43	nuclear only	3289.25	3872.5	39	63.75	33.1375	53.78	0.1975	1.47	736.5	25.3	249.1	462.2	2.2	1.2	1.8	2.6	2	1.2	1.6	2.4	0.3	0.2	2.9	1.7	2.7	1.3	0.5	0	0	1.5	0	1.2	0	2.3	0.1	3
SERINC3	HsaINT0147942	chr20:44501301-44503814	2514	-0.23	0.14	-0.06	0.02	-0.17	0.12	2.1e-25	4.1e-22	3.29	nuclear only	163	326.25	87.5	161	13.415	37.615	4.46	10.1025	978.3	47.5	409.1	521.7	2.9	2.3	2.9	2.9	2.3	1.6	2.1	2.5	1.5	1.6	3.4	3.8	2.4	3.6	1.6	1.4	0.9	6.8	0	2	4.4	0.8	1.1	3.2
SH3BP2	HsaINT0149278	chr4:2831979-2832330	352	-0.31	0.19	-0.12	0.04	-0.19	0.15	9.3e-49	5.4e-07	41.77	nuclear only	228	405	15	27	43.2425	73.135	1.5825	14.56	606.7	30.6	259.1	316.9	1.8	1.5	1.9	1.8	0.2	0	0.7	0	0	0	0	5.4	0	0.6	1.9	0	0	0	0	17.1	0	0	0	0
SLC12A7	HsaINT0150769	chr5:1088361-1088981	621	-0.17	0.08	-0.01	0	-0.16	0.08	3e-22	0.36	21.08	nuclear only	92.75	147	3.5	4	6.955	22.3025	0.675	0.8325	399.7	10.9	116.3	272.5	1.2	0.5	0.8	1.5	0.8	0	0.7	1.1	0	0	0	0.8	0	0	0	0	5.3	0	0	0.8	0	0	0	0.7
SMO	HsaINT0155466	chr7:129211114-129211635	522	-0.19	0.14	-0.01	0	-0.17	0.14	1.3e-53	5.6e-13	40.63	nuclear only	775.75	924.25	80.75	111	23.0975	41.4625	2.5525	4.5125	385.1	10.5	276.9	97.8	1.1	0.5	2	0.6	0	0	1.3	0	0	0	0	2.5	0	0	0	0	0	0	0	0	1	0	0	2.5
SMTN	HsaINT0155597	chr22:31101050-31104315	3266	-0.17	0.12	-0.05	0	-0.12	0.12	NA	NA	NA	nuclear only	NA	NA	NA	NA	48.9725	65.5075	5.06	10.7225	694.8	30.2	240.1	424.5	2.1	1.4	1.7	2.4	1.7	1.1	1.4	1.9	0.6	0.2	0.3	1.1	0.2	2.5	0	1.6	0.5	1.1	0	0.3	0	8.7	0	1.3
SMYD2	HsaINT0155688	chr1:214330279-214330949	671	-0.21	0.15	-0.03	0	-0.18	0.15	2.1e-17	3.1e-10	7.16	nuclear only	100.25	180.25	40.25	70.25	16.6425	38.585	4.455	7.0925	588.5	54.9	180.2	353.4	1.7	2.6	1.3	2	1.2	1.2	1.1	1.3	0.4	0.8	1.2	1.6	3.7	1.8	0	0	27.3	2.5	0	4.5	0	0	0.6	2.6
SNAPC4	HsaINT0155825	chr9:136392107-136392521	415	-0.26	0.19	-0.06	0	-0.2	-0.19	1.3e-40	1.8e-12	28.12	nuclear only	333.25	430	7.25	20.25	30.455	58.485	6.4975	17.8	508.4	12.9	257	238.6	1.5	0.6	1.8	1.3	1	0.2	1.5	1	0.2	0	0.3	2	0	0.5	0.5	0	0	1.7	0	2.5	0	0.1	0.2	1.5
SNCAIP	HsaINT0155843	chr5:122423740-122425351	1612	-0.18	0.13	-0.03	0	-0.15	0.13	1.3e-09	2.3e-09	0.25	nuclear only	85	111.25	12.5	26.75	9.3675	25.3	0.6175	2.52	13.4	13.4	0	0	0	0.6	0	0	0	0	0	0	0	0	8.7	0	0	0	0	0	0	0	0	0	0	0	0	4.2
SPAG5	HsaINT0157252	chr17:28586183-28586424	242	-0.35	0.3	-0.03	0.01	-0.31	0.29	2.1e-132	2.1e-08	124	nuclear only	178.5	556.5	17.75	41.5	16.015	46.3175	1.2425	4.445	410.8	18.7	135.8	256.3	1.2	0.9	1	1.4	0.9	0.1	0	1.3	0.5	0	1	8.3	1.6	0.8	0	0	0	0	0	1.2	0	0.3	0	2.5
SPPL2B	HsaINT0158224	chr19:2339209-2339823	615	-0.17	0.14	-0.07	0	-0.11	0.14	6.5e-92	1.6e-21	70.39	nuclear only	5173.5	4841.25	157.75	269	59.0875	75.235	15.7525	21.9975	892.6	62.4	265.4	564.7	2.6	3	1.9	3.2	2.1	0.9	1.5	2.7	0.2	0.5	4.6	2.7	5.5	1.2	0.5	0	0	2.8	33.7	1.9	1.7	0	0	2.9
SREBF2	HsaINT0158858	chr22:41903156-41904862	1707	-0.24	0.17	-0.05	0.03	-0.19	0.14	0	3.4e-232	NA	nuclear only	5959.75	8986.25	495.25	1082.25	36.13	58.1625	3.855	9.6875	715.8	21.4	282.5	411.9	2.1	1	2	2.3	1.8	1.1	1.8	2	0.4	0.4	1.2	1.1	1	1.5	0.9	1.3	1.5	2	0	2.8	1.2	0.1	0.2	1.7
SREBF2	HsaINT0158859	chr22:41904975-41905439	465	-0.2	0.16	-0.03	0.01	-0.17	0.15	1.9e-207	7.4e-19	188.6	nuclear only	1251.5	1971.75	127	163.5	15.575	34.26	2.4575	4.33	715.8	21.4	282.5	411.9	2.1	1	2	2.3	1.8	1.1	1.8	2	0.4	0.4	1.2	1.1	1	1.5	0.9	1.3	1.5	2	0	2.8	1.2	0.1	0.2	1.7
SRPK2	HsaINT0159083	chr7:105145309-105146492	1184	-0.19	0.13	-0.01	0	-0.17	0.13	3.1e-21	1.2e-18	2.61	nuclear only	41	97.5	19	49.75	6.46	25.67	1.5675	4.69	514.1	26.5	153.3	334.3	1.5	1.3	1.1	1.9	0.9	0.6	0.6	1.4	0.4	0.2	1.1	2.8	1.4	2	0.3	0.6	4.4	1.9	0	6.1	0.4	0.1	0	1.7
ST5	HsaINT0159815	chr11:8702721-8707084	4364	-0.2	0.15	-0.06	0.03	-0.15	0.12	1.7e-143	1.1e-86	56.82	nuclear only	1527.5	2253.5	265	528.25	16.2725	36.475	5.43	10.47	502.3	18.1	323.9	160.4	1.5	0.9	2.3	0.9	1	0.7	2.2	0	0.3	0.7	1.1	1.5	0.5	1.7	0.3	1	0.6	0	0	0.5	0.9	2.4	0.4	1.3
STX1A	HsaINT0161304	chr7:73702983-73703754	772	-0.28	0.17	-0.08	0	-0.2	0.17	1.3e-46	3.1e-07	39.39	nuclear only	482.25	709.75	42.75	55	16.0875	45.3375	5.765	15.9375	494.5	14.8	201.3	278.4	1.5	0.7	1.4	1.6	1	0.3	1.1	0.9	0	0	2.2	1.8	1.7	0.7	0	0	0	2	0	1.8	0	0	0	1.8
SYNE2	HsaINT0162704	chr14:64214471-64215285	815	-0.27	0.2	NA	NA	NA	NA	6.8e-08	0.0004	3.78	nuclear only	164.75	150	40.75	49.25	42.2075	73.56	35.745	56.435	799.1	244.8	397.3	157	2.4	11.7	2.8	0.9	0	2.1	0	0	2.8	2.1	1.6	1.2	3.1	4.1	1.1	0	0	0	209.1	3.5	4.5	0.6	2.1	2.2
TACC3	HsaINT0163275	chr4:1740003-1740825	823	-0.21	0.15	-0.03	0.02	-0.17	0.13	1.7e-100	2.1e-37	63.1	nuclear only	4255.75	5744.25	283.75	532.75	42.5475	62.025	4.965	8.48	515.1	15.8	238.5	260.8	1.5	0.8	1.7	1.5	1.5	0.6	1.7	1.4	0	0	0.6	1.9	0	1.9	0.6	0	0	1.1	0	2.8	0	0	0.6	2.6
TAOK2	HsaINT0163677	chr16:29983665-29985212	1548	-0.25	0.21	-0.01	0	-0.24	0.21	3.8e-224	1.5e-22	201.59	nuclear only	1444.75	1774.25	76.5	99.75	16.8175	42.4925	1.29	3.2775	455.8	29.4	168.5	258	1.3	1.4	1.2	1.5	1.1	1.1	1	1.2	3.1	0.8	1.3	0.6	1.4	0.8	1.3	1.1	5.6	1.4	0	1.2	2.7	0.5	0.4	1
TBC1D24	HsaINT0164153	chr16:2499421-2499834	414	-0.21	0.12	0.02	0	-0.23	0.12	3.4e-08	0.65	7.28	nuclear only	290.75	229.25	56	43.5	46.995	68.5925	20.0675	15.0675	1049.5	11.8	402.8	634.9	3.1	0.6	2.9	3.6	2	0	1.9	2.3	0.3	0	0	2.1	0	0.5	0	0	3.2	0	0	3.9	0	0	0.9	0
TCOF1	HsaINT0165106	chr5:150393553-150396281	2729	-0.3	0.22	-0.04	0.02	-0.26	0.2	NA	NA	NA	nuclear only	NA	NA	NA	NA	12.925	38.2425	1.6375	4.9375	0	0	0	0	NA	NA	NA	NA	NA	NA	NA	NA	NA	NA	NA	NA	NA	NA	NA	NA	NA	NA	NA	NA	NA	NA	NA	NA
THBS4	HsaINT0166697	chr5:80072397-80073274	878	-0.32	0.26	-0.05	0	-0.27	0.26	3.7e-32	3.4e-14	17.96	nuclear only	200.25	370.75	38.5	99.5	15.45	44.575	8.2125	15.2075	76.2	6.1	70.1	0	0.2	0.3	0.5	0	0	0	0	0	0	0	0	0.5	0	0	0	2.8	0	0	0	2.8	0	0	0	0
THOP1	HsaINT0166873	chr19:2805177-2806916	1740	-0.15	0.12	-0.05	0.02	-0.11	0.1	6.9e-57	9.2e-18	39.13	nuclear only	6870.5	6953.25	192.25	290.5	58.915	74.2975	5.2775	9.735	598.4	20.5	256.1	321.8	1.8	1	1.8	1.8	1.6	0.6	1.6	1.7	0.1	0.2	2.9	1.4	3.5	2.2	0.6	1.1	0	0.6	0	1.2	1.2	0.1	0.3	1.4
TLE4	HsaINT0167508	chr9:79718972-79720045	1074	-0.23	0.19	-0.02	0.01	-0.21	0.18	4.1e-94	7.5e-36	58.26	nuclear only	462.5	1127	86	201.25	13.3275	34.6875	1.95	4.1325	367.7	11.7	156.8	199.2	1.1	0.6	1.1	1.1	0	0.3	0	0	0.1	0.1	0.6	1.2	1	1.8	0.2	1.8	0	1.2	0	1.4	0.6	0	0.3	0
TMEM2	HsaINT0168886	chr9:71698205-71700641	2437	-0.26	0.17	-0.07	0.03	-0.19	0.14	3.2e-231	8.6e-124	107.43	nuclear only	406.25	1039.5	186.5	302	10.34	35.5875	2.6875	8.3975	494.7	30.5	240.9	223.3	1.5	1.5	1.7	1.3	1.4	1.5	1.6	1	1.7	1.5	1.4	2.3	1.8	1.7	0	1.5	2.2	0.9	0	3.2	0	0.7	1	2.3
TNPO2	HsaINT0170491	chr19:12701454-12701597	144	-0.21	0.15	0	0	-0.21	0.15	1.3e-57	1e-18	38.89	nuclear only	443	485.5	58.75	18.25	15.385	34.07	0.765	1.155	519	16.1	169.8	333.1	1.5	0.8	1.2	1.9	1.2	0	0.8	1.6	0	0	2.3	2.6	2.7	1.5	0	0	0	0	0	1.7	0	0.1	0	3
TOP1MT	HsaINT0170859	chr8:143331340-143334739	3400	-0.16	0.11	-0.04	0.01	-0.12	0.1	2.4e-34	1e-50	-16.38	nuclear only	629.75	687.25	144.5	246	6.9775	22.0775	1.0225	3.1125	365	16.6	188.8	159.6	1.1	0.8	1.3	0.9	0.9	0.7	1.2	0.7	0.4	1.1	0.1	1.2	0.6	1.8	0	0	2	0.7	2	0.9	0	0.6	0.9	0
TRABD	HsaINT0171662	chr22:50197589-50197822	234	-0.24	0.16	-0.05	0.02	-0.19	0.14	1.2e-55	9.9e-05	50.92	nuclear only	1319.25	1211	28.75	47.25	47.15	68.87	4.4625	8.3125	712.6	26.8	222.5	463.3	2.1	1.3	1.6	2.6	1	0.6	0.9	1.6	0.4	1.3	1.6	1.2	1.1	0.4	0	0	0	1.8	0	2.7	11.9	0.4	0	1.6
TRAIP	HsaINT0171808	chr3:49842548-49843800	1253	-0.2	0.16	-0.05	0	-0.15	0.16	4.3e-11	0.0018	7.62	nuclear only	847	660	130	147	42.17	60.815	19.5625	23.105	1545.3	55.4	664.2	825.7	4.6	2.6	4.7	4.7	3.4	1.6	3.5	3.6	0.7	1.3	3.2	3.1	3.7	5.8	1.2	19.7	0	0	0	1.9	1.6	0.1	0.8	1.6
TRIO	HsaINT0172635	chr5:14497875-14498088	214	-0.18	0.14	-0.06	0.02	-0.12	0.12	1.2e-95	1.1e-27	67.96	nuclear only	118	227	23.75	51.5	8.0475	26.9475	1.36	4.9125	529	32.1	304.6	192.3	1.6	1.5	2.2	1.1	0	1	0.5	0	0	0.4	6	4.6	3.3	1.9	0	0	1.3	0	0	5.8	1.3	0	0.1	2.3
TSC2	HsaINT0173534	chr16:2053453-2054295	843	-0.19	0.14	0	0	-0.19	0.14	2.4e-71	0.086	69.55	nuclear only	650	769.75	31	35	28.8125	48.3	1.3525	0.5325	657.8	34.6	271.6	351.6	1.9	1.6	1.9	2	1.8	1.2	1.8	1.9	0.9	2.2	0.9	3.3	1.2	1.7	0	0	0	1.6	6.8	3.3	0.4	0.1	0.7	1.5
TUB	HsaINT0175272	chr11:8096807-8097227	421	-0.21	0.16	-0.05	0.01	-0.16	0.15	2.9e-41	6e-06	35.31	nuclear only	131.25	238.5	16.5	42.5	20.7425	45.7425	4.1375	9.2575	286	10.8	232.1	43.2	0.8	0.5	1.7	0.2	0	0	0.6	0	0	0	1	1.6	0	0	0	0	0	0	0	0	0	6.2	0	1
TUBGCP2	HsaINT0175392	chr10:133281437-133282222	786	-0.36	0.22	-0.02	0.01	-0.34	0.21	4.2e-135	3e-18	116.85	nuclear only	1417.25	2125.5	35.75	73.5	34.62	63.345	1.165	2.86	623.1	17	250.7	355.4	1.8	0.8	1.8	2	1.6	0.6	1.6	1.7	0.3	0.3	1.6	1.8	1.2	2	0.3	0.6	0	1.2	0	2.3	0.5	0	0.3	0.6
TUBGCP2	HsaINT0175389	chr10:133284003-133285084	1082	-0.2	0.14	-0.01	0	-0.19	0.14	1.5e-20	2.9e-06	14.29	nuclear only	1310.75	1732.75	44.25	62.5	44.8075	64.8625	2.635	3.63	623.1	17	250.7	355.4	1.8	0.8	1.8	2	1.6	0.6	1.6	1.7	0.3	0.3	1.6	1.8	1.2	2	0.3	0.6	0	1.2	0	2.3	0.5	0	0.3	0.6
TUBGCP2	HsaINT0175399	chr10:133292689-133293038	350	-0.16	0.14	-0.01	0	-0.16	0.14	5.4e-40	0.0088	37.22	nuclear only	138.75	264.75	6.75	11.25	10.005	27.5125	0.7725	1.0425	623.1	17	250.7	355.4	1.8	0.8	1.8	2	1.6	0.6	1.6	1.7	0.3	0.3	1.6	1.8	1.2	2	0.3	0.6	0	1.2	0	2.3	0.5	0	0.3	0.6
TUBGCP6	HsaINT0175470	chr22:50219457-50219643	187	-0.18	0.14	-0.09	0.04	-0.08	0.1	1.6e-98	3e-22	76.27	nuclear only	675.5	767.5	12.25	34	26.1	43.0525	4.0225	11.575	867.9	20	386.4	461.6	2.6	1	2.8	2.6	1.9	0	2.1	1.6	0	0	1.1	2.5	0	1.1	0	0	0	0	0	2.1	1	0	2.6	6.4
URB1	HsaINT0178267	chr21:32320641-32321800	1160	-0.29	0.18	-0.08	0.03	-0.2	0.15	3.9e-48	6.3e-25	23.21	nuclear only	130.75	268.5	15.75	75.25	15.26	43.0725	2.6975	13.235	386.7	22.6	191.8	172.3	1.1	1.1	1.4	1	1	0.9	1.3	0.9	0.9	0.3	2.3	2.7	2.3	0.9	0.2	0.9	0.4	0	2.7	1.8	0	0.4	0	1.5
USP36	HsaINT0179033	chr17:78799024-78799666	643	-0.26	0.19	-0.02	0	-0.24	0.19	5.9e-67	4.5e-07	59.88	nuclear only	187	404.75	13.25	27.5	13.9175	37.735	2.54	4.4175	594.6	17.2	223.3	354.2	1.8	0.8	1.6	2	1.4	0.6	1.4	1.5	0.1	0.1	0.5	2	1.7	1.6	0	2.9	0	0.9	0	0.6	0	0	0	1.1
USP7	HsaINT0179370	chr16:8902188-8902380	193	-0.24	0.2	-0.03	0	-0.22	0.2	5.6e-40	5.2e-11	28.97	nuclear only	72.5	170	15.25	37.75	16.6075	41.78	2.1575	4.7175	882.6	61.6	359.5	461.4	2.6	2.9	2.6	2.6	1.4	0.9	1.7	0.9	0.4	0.7	14.2	6.4	12.6	0.7	0	0	0	0	0	10.6	4.9	0	0	2.2
VAV2	HsaINT0179939	chr9:133778890-133779917	1028	-0.25	0.21	-0.05	0.04	-0.19	0.17	1.9e-190	2.2e-72	118.06	nuclear only	1490	1628	107.5	248.5	22.6275	46.9075	4.165	11.27	369	17.6	170.5	180.8	1.1	0.8	1.2	1	0.3	0.5	0.7	0	0.3	0.5	0.4	2.1	0.6	1.1	0	0.9	0	0	0	2.1	3.4	0.5	0.1	3.6
WDFY3	HsaINT0181666	chr4:84679243-84682373	3131	-0.23	0.15	-0.03	0	-0.2	-0.15	5.8e-34	4.1e-24	9.85	nuclear only	217	259.5	94	129.25	22.4675	47.35	9.1175	14.3825	353.7	19.6	182.4	151.7	1	0.9	1.3	0.9	0.9	0.9	1.1	0.6	0.7	0.6	1.3	1.1	0.7	1	0.6	0.4	1.7	0.5	0	0.9	1.5	2.2	0.4	0.8
WDR27	HsaINT0181945	chr6:169659208-169659450	243	-0.21	0.16	-0.06	0.03	-0.15	-0.13	1.2e-159	4.9e-06	153.62	nuclear only	280.25	622.5	23.75	43.75	8.45	26.6525	4.2125	9.6725	1942.1	64.1	773.9	1104.1	5.7	3.1	5.5	6.2	3.4	2.2	3.4	3.5	0.1	1.3	4	6.6	5.4	6.4	0.9	0	0	1.9	0	6.8	5.9	2.2	0.7	6
WDR27	HsaINT0181944	chr6:169659519-169660662	1144	-0.17	0.14	-0.06	0.01	-0.12	-0.13	1.3e-77	8.8e-05	72.81	nuclear only	2081	2453.25	161.25	215.75	25.1925	39.7525	13.35	18.4575	1942.1	64.1	773.9	1104.1	5.7	3.1	5.5	6.2	3.4	2.2	3.4	3.5	0.1	1.3	4	6.6	5.4	6.4	0.9	0	0	1.9	0	6.8	5.9	2.2	0.7	6
WDTC1	HsaINT0182808	chr1:27305194-27306185	992	-0.26	0.19	-0.04	0.02	-0.23	0.17	9.4e-49	1.4e-24	24.18	nuclear only	96.75	308.5	29	100	7.735	29.99	1.4775	5.1625	938.9	48.1	413.4	477.3	2.8	2.3	3	2.7	2	1.1	1.7	2.3	0.3	0	2.9	4.5	0	4	17.6	0	0	0	0	2.6	7.2	0	0	2.2
WHSC2	HsaINT0182971	chr4:1984920-1985775	856	-0.22	0.18	-0.01	0	-0.21	0.18	1.3e-91	2.3e-08	83.26	nuclear only	829	1175.5	94.5	140.25	NA	NA	NA	NA	486.3	28.7	216.7	240.9	1.4	1.4	1.5	1.4	1.2	0.6	1.3	1.2	0	0.1	0.9	1.7	0.1	1.4	1.7	0	0	0.6	13.6	1.3	2.8	0.2	0	0.4
ZC3H18	HsaINT0184791	chr16:88623345-88623957	613	-0.32	0.34	-0.03	0.01	-0.3	0.33	4.7e-205	2.9e-26	178.79	nuclear only	225.5	728	15	63.25	13.195	49	1.4925	3.78	463.1	16.1	188.1	258.9	1.4	0.8	1.3	1.5	1	0.3	1	0.9	0	0	0.9	1.9	0	1.6	2.3	0	3.7	0	0	1.2	0	0.2	0.3	1
ZMIZ2	HsaINT0185941	chr7:44765010-44765334	325	-0.23	0.21	-0.02	0	-0.21	0.21	0	1.6e-08	NA	nuclear only	416	852.25	8.25	18	5.75	25.2825	0.765	1.9475	490.3	21.6	210	258.6	1.5	1	1.5	1.5	1.1	0.7	1.2	1.1	0.2	0	0.6	1.5	0.5	1.1	0.7	2.6	2	1.6	0	3.4	1	0	0	3.7
ZNF444	HsaINT0187276	chr19:56158603-56159623	1021	-0.29	0.24	-0.18	0.05	-0.11	0.19	3.8e-118	4.8e-83	35.1	nuclear only	247	492.75	51.25	167	6.9625	33.18	3.5375	13.245	407.6	28.4	88.8	290.5	1.2	1.4	0.6	1.6	0.2	0.1	0.2	0.2	0	0.4	0	0.5	0	0	1	0	24.5	0	0	0.5	0	0.5	0.1	0.4
ZNF446	HsaINT0187287	chr19:58478182-58479642	1461	-0.18	0.12	0	0	-0.18	0.12	1.5e-08	1.8e-11	-2.92	nuclear only	494.5	478.25	97.75	137.25	48.9125	70.22	12.97	21.6125	488.9	14.6	236.9	237.4	1.4	0.7	1.7	1.3	0.7	0.2	0.9	0.7	0.5	0	0	0.8	0	0.3	0	0	0	0	0	0.7	0	4.7	0	0.2
ZNF512B	HsaINT0187475	chr20:63961408-63961941	534	-0.33	0.27	-0.05	0	-0.28	0.27	4.9e-131	0.00041	126.93	nuclear only	559	622.25	17.25	18.25	29.455	59.205	2.7225	3.865	313	14.7	135.8	162.5	0.9	0.7	1	0.9	0.8	0.7	0.8	0.7	1.4	1.3	0.9	0.3	1.5	0.8	0	0	0	0.7	0.9	0.7	0.2	1.7	0	1
[truncated: 322 more columns]

## Sheet: Table S4 -- Aberrant IR in NucC
GENE	EVENT	COORD	LENGTH	E.dPsi.d14.nuc	MV.dPsi.d14.nuc	E.dPsi.d14.cyto	MV.dPsi.d14.cyto	E.ddPsi.d14.nuc:cyto	dMV.dPsi.d14.nuc:cyto	ftest.d14.nuc	ftest.d14.cyto	dFtest	class	abundance_nuc_CTRL_14	abundance_nuc_VCP_14	abundance_cyto_CTRL_14	abundance_cyto_VCP_14	IR_nuc_CTRL_14	IR_nuc_VCP_14	IR_cyto_CTRL_14	IR_cyto_VCP_14	cum.sum.allClip	cum.sum.iClip	cum.sum.HepG2	cum.sum.K652	mean.allClip	mean.iClip	mean.HepG2	mean.K652	med.allClip	med.iClip	med.HepG2	med.K652	hnrnpc	PTB	TIAL1	SmB	TIA1	IGF2BP1	Celf2	FUS	hnRNPL	IGF2BP2	NSUN2	U2AF65	Celf4	STAU1	Matr3	eIF4E
ABCA1	HsaINT0000378	chr9:104817405-104818662	1258	-0.28	0.18	-0.17	0.11	-0.11	-0.07	2.2e-47	2e-41	5.95	both	238.75	482.5	79.25	154.5	NA	NA	NA	NA	831.4	3.9	396.7	430.8	2.5	0.2	2.8	2.4	0	0	2.3	0	0	0	0	2.8	0	0	0	0	0	0	0	0	0	0	0	0
ADCK1	HsaINT0004470	chr14:77907920-77924456	16537	-0.29	0.19	-0.23	0.16	-0.06	-0.03	1.4e-16	5.3e-31	-14.44	both	924.75	1191.75	294	443.75	39.7875	69.62	9.7875	32.805	1431.6	51.7	405.8	974.2	4.2	2.5	2.9	5.5	3.3	2.2	2.5	4.4	2	3	2.2	2.1	2.6	2.2	2.8	2.7	1.1	7	0	2	0.6	1.1	2.2	6.6
ADSSL1	HsaINT0005038	chr14:104744910-104746235	1326	-0.17	0.1	-0.18	0.12	0.02	0.02	0.00014	8.8e-38	-33.21	both	1209.75	1345.25	83.75	194.5	72.2925	85.6225	11.6325	31.535	609.2	12	206.7	390.5	1.8	0.6	1.5	2.2	1.4	0	1.3	1.5	0	0	1.2	4.1	1	0.5	0	1.2	0.6	0	0	0.9	0	0	0.7	0
ATAD3B	HsaINT0013714	chr1:1489275-1490256	982	-0.14	0.11	-0.25	0.14	0.11	0.03	1.7e-11	4.9e-19	-7.54	both	5484.25	4857.75	192.5	199.75	76.8275	90.3625	27.08	51.965	1216.1	43.4	474.7	698	3.6	2.1	3.4	3.9	2.9	1.9	2.8	3.2	0.1	0.2	2.1	1.9	1.9	4.1	2.4	8.3	0	0	0	5.5	5.5	0	0.8	2.4
ATG4B	HsaINT0014053	chr2:241666839-241668142	1304	-0.21	0.17	-0.09	0.05	-0.12	-0.12	4.2e-182	3.3e-61	120.89	both	4039.5	5721	177.25	310.75	36.16	54.415	4.4875	13.09	679.3	28.5	303.2	347.7	2	1.4	2.2	2	1.9	1.3	2.1	1.7	0.4	0.4	1.3	1.9	1.9	2.6	1.4	1.1	0	1.7	3.1	1.6	0.4	2	0.1	2.7
BMP2K	HsaINT0017978	chr4:78865721-78870782	5062	-0.39	0.22	-0.17	0.1	-0.22	-0.12	5.4e-08	4.2e-17	-9.11	both	918	1163.5	494.75	798.75	47.6775	86.575	19.39	35.8225	943.1	38.4	341.5	563.2	2.8	1.8	2.4	3.2	2.6	1.9	2.2	2.8	0.9	0.2	2.1	2.8	2.2	2.7	0.7	0.8	1.9	1.6	0	5.3	0.2	4.3	0.2	2.5
BOD1L	HsaINT0018225	chr4:13570129-13576837	6709	-0.17	0.12	-0.1	0.06	-0.07	-0.06	2.5e-33	1.1e-47	-14.35	both	627	810.25	275.75	429.75	NA	NA	NA	NA	462.2	28.2	253.2	180.8	1.4	1.3	1.8	1	1.1	0.9	1.4	0.8	1	3.2	0.9	0.7	0.9	1.3	0.7	0.3	1.4	1.4	0	0.7	0.2	2.2	7.7	0.3
BRD3	HsaINT0018489	chr9:134052444-134053264	821	-0.26	0.16	-0.16	0.11	-0.1	-0.05	7.3e-48	7e-58	-10.02	both	200.5	492	53.25	211	28.8925	51.91	3.6025	18.225	331.2	58.5	71.5	201.1	1	2.8	0.5	1.1	0.5	0.4	0.4	0.8	0.2	0	0.5	0.6	0	0.6	0.5	0	51.4	0.4	0	1.3	0	0.4	0	1.3
C14orf106	HsaINT0020508	chr14:45204454-45206082	1629	-0.19	0.13	-0.17	0.12	-0.02	-0.01	8.8e-38	2.1e-18	19.38	both	311.25	636.25	229.25	427.25	NA	NA	NA	NA	445	34.1	162.8	248.2	1.3	1.6	1.2	1.4	1.1	1.4	0.8	1.3	1.4	0.2	2.8	1.5	2.4	1.8	1.8	6.7	7.2	0.7	0	1.6	0	0	0	1.5
C16orf68	HsaINT0021137	chr16:8642566-8644556	1991	-0.2	0.16	-0.16	0.11	-0.04	-0.05	1.2e-41	8.2e-36	5.85	both	1215.5	1783.25	295	386.75	NA	NA	NA	NA	564.5	34.6	187.4	342.5	1.7	1.6	1.3	1.9	1.4	1.4	1.2	1.7	1.2	1.7	1.4	1.2	1.7	1.2	1.7	0.7	5.5	2.9	0	2	1.3	1.4	1.9	2.6
C16orf68	HsaINT0021135	chr16:8641185-8642126	942	-0.4	0.26	-0.3	0.2	-0.1	-0.06	1.9e-264	1.2e-94	169.79	both	1620.25	2801.75	141.5	297	NA	NA	NA	NA	564.5	34.6	187.4	342.5	1.7	1.6	1.3	1.9	1.4	1.4	1.2	1.7	1.2	1.7	1.4	1.2	1.7	1.2	1.7	0.7	5.5	2.9	0	2	1.3	1.4	1.9	2.6
CCNF	HsaINT0030439	chr16:2438124-2439352	1229	-0.43	0.31	-0.22	0.14	-0.21	-0.17	3.3e-115	4.9e-60	55.16	both	877.25	1694.75	147	308.5	32.48	73.325	2.2375	20.9125	580.8	26	221.7	333.1	1.7	1.2	1.6	1.9	1.4	1	1.3	1.6	0.2	0.4	1.3	2.6	1	0.5	0	3.2	0.5	1	0	4.1	0	1	1.3	0.6
CDC7	HsaINT0031818	chr1:91514998-91515793	796	-0.19	0.17	-0.11	0.08	-0.08	-0.09	6.8e-21	8.9e-53	-31.88	both	218	290.75	93.25	230.75	22.795	42.3375	7.025	18.175	432.5	34.9	51.5	346.1	1.3	1.7	0.4	2	0.7	1.6	0.1	1.6	3.7	2.2	2.6	1	2.2	2.3	0.5	0	1.6	3.1	0	2.1	0	0.6	0.4	1.6
CEBPZ	HsaINT0033007	chr2:37201904-37202783	880	-0.17	0.09	-0.15	0.1	-0.02	0.01	3.2e-24	4.3e-35	-10.87	both	72.75	174.5	116.75	196.25	8.0975	22.935	3.77	17.9575	399.3	15.5	180.4	203.4	1.2	0.7	1.3	1.1	0.8	0.9	0.9	0.6	1.4	0	0.9	1.5	0.3	1.1	0	0	1.1	1.2	0	0.7	0	1.1	0	0
DAAM1	HsaINT0044691	chr14:59360863-59363650	2788	-0.25	0.19	-0.11	0.07	-0.14	-0.12	1.2e-149	3.4e-276	-126.55	both	1778	2253	397.25	827	23.07	52.795	4.6175	15.18	359.5	20.1	129.3	210.2	1.1	1	0.9	1.2	0.8	0.8	0.7	0.8	0.6	0	0.8	1.1	1.4	0	0.9	0.9	7.2	0	0	0.9	0	0	0.2	1.9
DDX55	HsaINT0046410	chr12:123607663-123608679	1017	-0.18	0.14	-0.21	0.14	0.03	0	2.3e-19	7.7e-35	-15.47	both	497.75	547	172.5	284.5	37.5825	57.545	19.7075	40.2525	572.7	40.3	249.7	282.6	1.7	1.9	1.8	1.6	1.5	1.5	1.6	1.4	1.5	6.1	4.3	2	2.9	2.6	1	0.6	0.9	2.4	0	2.7	0.6	0.8	3.3	2.5
DDX55	HsaINT0046408	chr12:123606160-123607431	1272	-0.1	0.02	-0.18	0.12	0.08	0.1	9.4e-35	1.8e-29	5.28	both	343	477.5	139.75	269.5	42.18	56.105	14.38	32.0125	572.7	40.3	249.7	282.6	1.7	1.9	1.8	1.6	1.5	1.5	1.6	1.4	1.5	6.1	4.3	2	2.9	2.6	1	0.6	0.9	2.4	0	2.7	0.6	0.8	3.3	2.5
DGCR8	HsaINT0047172	chr22:20090259-20091434	1176	-0.16	0.15	-0.1	0.05	-0.06	-0.1	3.4e-246	2.7e-82	163.9	both	428.5	728.75	35.75	112	4.23	22.145	1.1425	10.4625	297.3	25.8	110.4	161.1	0.9	1.2	0.8	0.9	0.7	1	0.7	0.7	0.9	0.5	1.5	0.9	2	1	1.5	0	1.1	1.2	0	2	7.7	0.1	0.2	1.2
EBF3	HsaINT0053660	chr10:129837961-129840244	2284	-0.17	0.12	-0.17	0.12	0	0	0.027	2e-16	-14.14	both	1634.25	766	337.5	217.5	NA	NA	NA	NA	112.9	6.1	106.7	0	0.3	0.3	0.8	0	0	0	0	0	0	0	0	0	1.2	0	0.4	0	0	0	0	0	0	0	0	1.9
FMNL2	HsaINT0065144	chr2:152575245-152578887	3643	-0.32	0.22	-0.17	0.14	-0.15	-0.08	1e-145	2.5e-103	42.38	both	1450.75	1836.75	361.25	769	16.74	47.2175	4.085	21.0475	508.6	21.6	172.9	314	1.5	1	1.2	1.8	0.4	0.7	1	0	0.5	0.1	1.3	3.6	1.2	0.7	0.2	0.4	1.4	0.4	0	2.3	0.6	0.1	0	1.3
GATAD1	HsaINT0067916	chr7:92450761-92454501	3741	-0.17	0.1	-0.07	0.03	-0.1	-0.07	1.7e-23	1.2e-49	-26.14	both	525	981.25	325.75	915	10.575	29.0175	5.8575	14.2525	200.9	9.7	78.2	113	0.6	0.5	0.6	0.6	0.5	0.4	0.4	0.6	0.1	0.4	0.2	0.8	0.2	0.4	1.3	1.9	0.1	0.2	0	0.1	0.5	0.2	0	0.6
GLTSCR1	HsaINT0069765	chr19:47675917-47679320	3404	-0.23	0.11	-0.08	0.04	-0.14	-0.07	3.5e-19	1e-19	-0.55	both	257.25	271.25	76.5	138.5	21.365	46.4225	6.1725	16.7075	398.3	21.9	162.6	213.8	1.2	1	1.2	1.2	1	0.9	1	1	0.7	0.7	0.7	1.5	1.1	1.3	0.1	1	4.9	1.1	0	2.9	0.2	0.9	0.1	0.9
GRIP2	HsaINT0072645	chr3:14523076-14523611	536	-0.28	0.2	-0.16	0.1	-0.12	-0.1	2.8e-242	2.5e-24	217.95	both	1590	2228.5	50.5	106.5	38.7375	66.5975	11.595	26.6175	483.2	75.5	241.7	166.1	1.4	3.6	1.7	0.9	0	3.5	0	0	3.5	0	3.7	3.9	5.1	3.5	8.3	0	0	6.6	0	17.9	2.8	0	0	2.9
HMGCS1	HsaINT0076759	chr5:43292974-43294055	1082	-0.35	0.3	-0.15	0.11	-0.21	0.19	0	5.2e-293	NA	both	976.5	3389	340.75	1576.75	26.655	55.5125	5.085	18.48	367.2	19.9	136.9	210.4	1.1	0.9	1	1.2	1	1	0.8	1.1	0.6	0.2	0.9	0.5	1.2	1.7	0	1.1	0.9	1.3	0	1.3	0.5	1.1	1.3	0.1
IARS	HsaINT0078568	chr9:92251886-92253361	1476	-0.2	0.14	-0.09	0.05	-0.11	-0.09	1.4e-22	1.3e-49	-27.04	both	1429	1306.25	376.5	515.25	38.3925	59.755	8.895	18.71	894.7	50.7	332.8	511.2	2.6	2.4	2.4	2.9	2.4	2	2.2	2.6	4	1.2	1.4	2	1.7	1.3	6.4	0.6	6.6	0.3	0	2.3	5.6	2.6	0.6	4.1
IFRD1	HsaINT0079014	chr7:112459019-112461865	2847	-0.21	0.14	-0.16	0.09	-0.04	-0.05	1.4e-15	6.3e-61	-45.35	both	916	829.25	495.25	687.5	43.905	64.615	16.7175	36.8325	813.5	67.7	340.7	405.1	2.4	3.2	2.4	2.3	2.2	2.9	2.1	2.2	2.9	2.1	5.1	3.8	5.2	4.5	2.8	2.6	1.8	3.3	0	4.7	9.8	1.7	2.1	4.6
LARP4B	HsaINT0090707	chr10:817890-820799	2910	-0.3	0.2	-0.11	0.07	-0.19	-0.13	1.9e-72	6.1e-111	-38.49	both	782	1229	248.25	537	19.26	47.8625	5.34	18.7275	643.3	27.6	287.1	328.5	1.9	1.3	2.1	1.9	1.7	1.3	1.7	1.7	0.9	0.3	1.4	1.2	1.3	2.2	0.5	1.6	3.2	1	3.2	1.6	0.7	0.5	0.5	1.2
LARP4B	HsaINT0090708	chr10:815071-817724	2654	-0.18	0.12	-0.09	0.05	-0.08	-0.07	8.5e-123	7.6e-82	40.95	both	481	976.75	136	318.5	13.93	34.595	5.04	14.5025	643.3	27.6	287.1	328.5	1.9	1.3	2.1	1.9	1.7	1.3	1.7	1.7	0.9	0.3	1.4	1.2	1.3	2.2	0.5	1.6	3.2	1	3.2	1.6	0.7	0.5	0.5	1.2
LIPG	HsaINT0092184	chr18:49581658-49582361	704	-0.29	0.12	-0.17	0.04	-0.13	-0.08	3.2e-05	1.9e-24	-19.22	both	173.5	313.75	56.5	136.25	37.9775	69.1575	20.0875	38.3	606.9	10.4	163.5	433	1.8	0.5	1.2	2.4	0	0	0	0	0	0	0	1.1	0	0	0	0	0	0	0	0	0	1.9	0	0
LRRFIP1	HsaINT0097133	chr2:237760206-237762602	2397	-0.23	0.1	-0.18	0.12	-0.04	0.02	NA	NA	NA	both	NA	NA	NA	NA	59.0875	72.5425	4.6025	23.2775	0	0	0	0	NA	NA	NA	NA	NA	NA	NA	NA	NA	NA	NA	NA	NA	NA	NA	NA	NA	NA	NA	NA	NA	NA	NA	NA
MED13L	HsaINT0101462	chr12:116006412-116007410	999	-0.29	0.31	-0.17	0.1	-0.12	-0.21	1.3e-06	8.5e-36	-29.17	both	96.25	126	38.5	117.5	24.4	57.615	6.1525	24.0025	1075.7	37.6	370.6	667.6	3.2	1.8	2.6	3.8	1.8	1.2	1.4	2.3	0.6	1.2	2.7	3.6	3.1	1	1.6	0.8	7.3	1.8	0	5.1	2	0	0.2	2.1
MEIS1	HsaINT0101929	chr2:66569146-66571245	2100	-0.33	0.25	-0.29	0.23	-0.04	-0.02	NA	NA	NA	both	NA	NA	NA	NA	NA	NA	NA	NA	849.3	54.8	252.1	542.4	2.5	2.6	1.8	3.1	1.3	1.9	0.9	1.7	1.7	2.5	6	3.2	4.9	2.1	2.3	0.6	4.9	1.3	0	9.1	1.5	0.8	1.2	3
MEIS1	HsaINT0101928	chr2:66568757-66569049	293	-0.37	0.28	-0.34	0.23	-0.03	-0.05	1.3e-87	7.7e-121	-33.22	both	373.5	725.75	158	367	NA	NA	NA	NA	849.3	54.8	252.1	542.4	2.5	2.6	1.8	3.1	1.3	1.9	0.9	1.7	1.7	2.5	6	3.2	4.9	2.1	2.3	0.6	4.9	1.3	0	9.1	1.5	0.8	1.2	3
NAA25	HsaINT0109564	chr12:112042105-112043087	983	-0.29	0	-0.28	0.2	0	0.2	9.5e-21	5.3e-90	-69.26	both	93	200.25	48	302.75	23.13	53.085	6.4925	38.7275	391.6	23.2	110.4	258	1.2	1.1	0.8	1.5	0.9	1	0.6	1.1	0.4	0.5	1.6	3	1.2	0.6	0.5	0.6	1.1	1.3	3	1.3	0.4	0.2	0.3	1.8
NMT1	HsaINT0114226	chr17:45104997-45105618	622	-0.26	0.25	-0.2	0.16	-0.06	-0.09	1.3e-92	2.1e-138	-45.78	both	787.25	2025.5	153.75	557.75	37.64	71.105	5.555	23.8925	1739.8	26.5	645.8	1067.5	5.1	1.3	4.6	6	4.1	0.6	3.9	4.6	0	0	1	3.7	0.4	7.3	1.2	0	0.6	0	0	3.5	0	0	0	2.1
NOL8	HsaINT0114489	chr9:92311260-92314266	3007	-0.26	0.13	-0.08	0.02	-0.17	-0.11	2.4e-34	1.2e-45	-11.3	both	353.75	510	110.5	218	21.8325	48.235	8.0175	20.61	795.9	97.1	297.9	401	2.4	4.6	2.1	2.3	1.7	1.5	1.4	1.8	2.2	0.3	0.9	0.7	1	1.8	2.5	0.9	0.4	1.5	0	1	70.8	2	0.2	2.7
NUDT12	HsaINT0116613	chr5:103550972-103552216	1245	-0.3	0.17	-0.1	0.05	-0.2	-0.12	9.7e-35	4.1e-23	11.62	both	100	240.5	21.25	87.5	15.0325	46.18	1.3325	12.2125	509.1	18.8	242.3	248	1.5	0.9	1.7	1.4	0	0.7	0	0.7	0.2	0	0.7	1	0.9	0	3.7	0	1.7	0	0	0.5	1.1	3.7	0	0.7
OSBPL2	HsaINT0118621	chr20:62273407-62279156	5750	-0.22	0.17	-0.14	0.08	-0.08	-0.09	3e-83	1.1e-75	7.57	both	715.75	1608.75	289.75	924.5	13.72	40.495	6.5475	20.805	802.4	47.4	231.8	523.2	2.4	2.3	1.7	3	1.8	1.7	1.3	2.5	1.7	0.8	3.2	2	1.5	2.3	4.6	2.3	1.1	2.6	0	1.4	10	2.3	0.6	1.9
PLEKHG4B	HsaINT0127358	chr5:155444-156070	627	-0.39	0.28	-0.23	0.14	-0.16	-0.14	5e-50	6.1e-22	28.09	both	421.25	729	52	88	43.165	81.16	10.6175	29.015	26.6	26.6	0	0	0.1	1.3	0	0	0	0	0	0	0	0	0	2.4	0	0	3.9	0	0	0	0	4.1	2.5	0	0	5.3
PTS	HsaINT0135223	chr11:112228674-112230207	1534	-0.18	0.13	-0.1	0.05	-0.08	-0.08	7.3e-06	7.3e-23	-17	both	640.25	842.5	384.75	659.25	30.2975	48.55	14.2625	25.18	412.9	31.8	148.3	232.8	1.2	1.5	1.1	1.3	0.9	1.2	0.8	1	2.7	0.6	0.7	0.8	1.5	0.5	4.3	0	2.7	1	0	1.1	1.4	4.3	1.3	3.4
RAGE	HsaINT0136835	chr14:102231822-102232534	713	-0.33	0.24	-0.15	0.15	-0.18	-0.09	3.9e-18	2.4e-10	7.79	both	123.25	105.25	18.25	29	NA	NA	NA	NA	931.9	23.5	580.1	328.2	2.8	1.1	4.1	1.9	0	0	2.6	0	0	1.8	0	4.1	0	2.8	0	0	0	0	0	1.2	0	0	0	1.9
RCOR1	HsaINT0138955	chr14:102721378-102722186	809	-0.21	0.1	-0.18	0.13	-0.03	0.03	1.3e-06	1.3e-62	-56.01	both	136.5	201	63.75	199.75	47.39	67.32	11.1625	34.86	637.9	40.1	230.1	367.7	1.9	1.9	1.6	2.1	1.3	1.1	1.1	1.4	1	0.3	4	7	2.9	0	0.4	0	6.5	1.9	0	4.9	0	0	0	1.1
RELA	HsaINT0139217	chr11:65655001-65655687	687	-0.26	0.13	-0.15	0.12	-0.11	-0.01	3.6e-19	1.1e-45	-26.51	both	480.75	620	50.25	141.75	35.7025	62.0475	5.75	22.5225	597.4	29.3	257.4	310.6	1.8	1.4	1.8	1.8	1.3	1	1.5	1.3	0	10	2.5	1	1	1.9	0	2.5	0	0	0	1.7	0	0	2.3	0
RELT	HsaINT0139316	chr11:73390922-73391143	222	-0.31	0.21	-0.2	0.08	-0.11	-0.13	2e-29	2e-14	15.01	both	120	171.25	12.75	36	30.64	59.5875	6.515	27.485	264.1	20	92.5	151.6	0.8	1	0.7	0.9	0.3	0	0	0.6	0	0	0	1.4	0	1.1	0	0	0	3.3	0	5.5	0	0	0	3
RRAGB	HsaINT0143264	chrX:55719348-55722185	2838	-0.13	0.05	-0.21	0.12	0.08	0.07	5.8e-20	7.8e-30	-9.87	both	86.75	131	71	168.5	9.555	22.825	3.3575	24.7375	731.3	31.9	230.1	469.3	2.2	1.5	1.6	2.7	1.8	1.4	1.4	2.1	0.1	0.7	1.4	4.8	1.8	1.6	0	1.8	3.4	1.3	0	2.4	3.2	2.1	0.3	0
SETD4	HsaINT0148318	chr21:36038274-36040574	2301	-0.21	0.14	-0.32	0.25	0.11	0.11	9.7e-20	2.1e-23	-3.67	both	549	525.5	146.25	235.25	26.7225	50.335	14.4875	51.495	519	78.3	255.2	185.4	1.5	3.7	1.8	1	0.9	1.4	1.1	0.7	0.5	7.2	0.6	0.4	1.4	1.8	3.7	1.2	0	4.4	0	1	3	0.2	43.6	1.8
SLC35F5	HsaINT0152674	chr2:113729506-113731583	2078	-0.13	0.03	-0.17	0.1	0.04	0.07	2e-25	3.6e-18	7.25	both	89	228	101.75	245.25	13.48	22.6525	9.5675	31.8675	398.7	26.5	162.6	209.7	1.2	1.3	1.2	1.2	1.1	1.1	1.1	1.1	0.8	0.5	2.4	1.4	1.8	1.1	1.1	2.8	2.2	1.3	0	2.2	0.9	0.2	0.4	2.2
SNX9	HsaINT0156511	chr6:157940975-157942790	1816	-0.38	0.26	-0.13	0.07	-0.24	-0.19	1e-26	1.4e-37	-10.86	both	494	906.75	107.25	266	31.405	71.1775	7.6875	23.6375	666.9	22.4	341	303.6	2	1.1	2.4	1.7	1.6	1	1.9	1.5	1.1	0	1	2.3	1.2	0	0.4	0.4	0	1.9	0	2.4	0.6	0.2	0	1.3
SOX13	HsaINT0156936	chr1:204117191-204117592	402	-0.33	0.25	-0.29	0.25	-0.05	0	8.7e-169	2.1e-57	111.39	both	449	1120	98.25	275.25	33.5875	64.375	9.045	35.58	379.1	31.3	223.1	124.8	1.1	1.5	1.6	0.7	0	0.4	0.9	0	0	0	3.5	2.4	0.7	1.4	0	0	0	3.4	0	7.5	0	0.5	0	7.3
SPG7	HsaINT0157857	chr16:89554564-89556886	2323	-0.3	0.24	-0.11	0.07	-0.19	-0.17	0	3e-115	NA	both	1967.75	3807.25	197	490	10.0525	40.0375	3.4925	16.9375	167.7	9.7	50.6	107.3	0.5	0.5	0.4	0.6	0.4	0.3	0.3	0.5	0.2	0.2	0.3	0.3	0.2	0	1	0.5	3.2	0.2	0	0.3	0.4	0.1	0.2	0.5
THOC1	HsaINT0166757	chr18:225404-226800	1397	-0.36	0.28	-0.18	0.12	-0.18	-0.16	2.5e-126	1.1e-55	70.65	both	578.75	985	76.75	186	19.3825	48.9375	3.575	22.6925	417.4	27.5	130.6	259.2	1.2	1.3	0.9	1.5	1.1	0.9	0.8	1.3	0.7	0.7	1.1	0.5	2	3.9	2.8	1.2	2.1	5.1	0	2.7	0	0	0.4	1.1
TMEM131	HsaINT0168397	chr2:97772425-97775842	3418	-0.31	0.21	-0.17	0.11	-0.14	-0.1	2.8e-15	1.5e-54	-39.27	both	472.5	787.25	93	263.25	16.9425	54.3475	4.945	22.9725	940.3	99.1	414.2	427	2.8	4.7	3	2.4	2.1	1.3	2.6	2	0.7	1.5	0.6	1.2	1.2	2.3	2	0.6	2.9	1.2	67.1	2.1	5.6	2.3	0.4	1.4
TNRC6B	HsaINT0170616	chr22:40315508-40315941	434	-0.36	0.24	-0.21	0.11	-0.15	-0.13	9.3e-20	6.1e-55	-35.18	both	28	87.5	10.5	77.25	15.7525	50.515	3.0975	28.05	1125.3	44.1	361.1	720.2	3.3	2.1	2.6	4.1	1.6	0.8	1.4	1.8	0.2	0	0.7	8	2.8	3.2	0	2.4	5.3	4.4	0	6.6	0	0	0	3.9
VPS36	HsaINT0180799	chr13:52427220-52433661	6442	-0.31	0.23	-0.18	0.12	-0.14	-0.11	1.6e-05	6.5e-56	-50.39	both	512.75	724.75	339	699.5	20.6575	55.8675	10.1275	29.735	1053.4	51.3	351.1	651	3.1	2.4	2.5	3.7	2.5	1.9	2.1	3	2.7	8.7	1.4	2.5	2	1.8	2.8	1.3	0.6	1.9	0	2.8	1.1	0.9	6.8	3.3
WDR61	HsaINT0182345	chr15:78283522-78285260	1739	-0.21	0.17	-0.09	0.06	-0.12	-0.11	6.2e-25	2.8e-42	-17.35	both	284.5	392.5	110.75	227.75	18.3525	41.1525	3.1525	13.2975	220.6	12.2	84.5	123.9	0.7	0.6	0.6	0.7	0.5	0.5	0.5	0.5	0.5	0.4	0.5	0.4	0.8	1	0	0.3	0.5	0.7	0	0.8	0	0.3	1.5	0.4
ZDHHC6	HsaINT0185275	chr10:112440696-112442191	1496	-0.21	0.15	-0.19	0.11	-0.02	-0.04	1.4e-28	1.9e-24	4.14	both	335.25	339.25	144.25	234	30.515	50.77	17.985	34.2475	509.6	17.4	162	330.2	1.5	0.8	1.2	1.9	1.2	0.6	0.9	1.5	0.4	0	0.4	1.5	0.6	0.9	2.1	0	0.1	0.9	0	0.7	0.8	0.3	0	0.4
ZMYND19	HsaINT0186122	chr9:137587824-137588658	835	-0.48	0.31	-0.16	0.12	-0.32	-0.19	1.4e-274	5e-225	49.55	both	980.75	2368	94.5	497.25	24.1575	63.45	4.2975	21.515	334.1	36.4	82.7	215	1	1.7	0.6	1.2	0.7	0.5	0.5	0.9	0.5	0.6	0.8	1.7	0.6	0.5	4.1	0	1.2	0	0	1.2	21.8	0	0.2	1.2
ZNF217	HsaINT0186468	chr20:53569265-53571720	2456	-0.44	0.1	-0.31	0.23	-0.13	0.13	NA	NA	NA	both	NA	NA	NA	NA	NA	NA	NA	NA	481.9	20.2	182	279.6	1.4	1	1.3	1.6	1.2	0.9	1.1	1.2	0.5	1.6	0.9	1.1	1.2	1.8	0.2	1.9	0.4	0.4	0	1.6	1.1	0.1	0.8	0.3
ZNF226	HsaINT0186501	chr19:44172953-44175497	2545	-0.29	0.21	-0.44	0.36	0.15	0.15	1.7e-10	6.2e-36	-25.45	both	672.5	886.75	361	697	62.52	88.19	24.2275	64.5475	1911.8	194	821.4	896.5	5.7	9.2	5.9	5.1	2.4	3.1	2.8	2	0.6	23.9	1.9	1.3	3.6	6.7	4.5	54.4	2.7	8.1	0	3.2	54.4	0.5	16.2	3.1
ZNF445	HsaINT0187283	chr3:44448740-44449512	773	-0.32	0.21	-0.22	0.14	-0.11	-0.07	2.9e-48	1.7e-70	-22.24	both	105.25	313	24.25	145.75	13.8025	43.9775	5.725	25.035	484.8	35.6	123.8	325.5	1.4	1.7	0.9	1.8	0.8	1.3	0.5	1.3	0.4	10.1	0.9	1.8	1.4	1.6	2	0	0	3.3	0	6	2	0	2	1.3
ZNF76	HsaINT0188301	chr6:35294570-35295143	574	-0.14	0.09	-0.21	0.15	0.06	0.06	6.4e-10	4.5e-28	-18.15	both	2129.5	2103.5	101.5	171	74.8875	87.885	14.27	32.0425	1286.5	52.7	606.1	627.7	3.8	2.5	4.3	3.5	2.1	0.7	2.1	2.1	0.2	0	0.6	6.9	2.4	3.9	0	0	0	5.2	0	16.5	4.8	0	0	4.3
ZNF767	HsaINT0188334	chr7:149549375-149550867	1493	-0.28	0.19	-0.21	0.11	-0.07	-0.08	NA	NA	NA	both	NA	NA	NA	NA	NA	NA	NA	NA	0	0	0	0	NA	NA	NA	NA	NA	NA	NA	NA	NA	NA	NA	NA	NA	NA	NA	NA	NA	NA	NA	NA	NA	NA	NA	NA
ZSWIM6	HsaINT0188886	chr5:61541966-61543454	1489	-0.22	0.18	-0.11	0.1	-0.11	-0.08	0.46	3.2e-35	-34.15	both	861.25	970.25	446.75	792.5	53.145	73.115	21.2075	33.1975	588.8	49	216.1	323.7	1.7	2.3	1.5	1.8	0.9	1.1	0.3	1.2	0.8	0.6	3.1	1.1	2.5	1.2	1.2	0.3	22.3	0.5	0	5.7	0	0.1	0.3	2.6
[truncated: 322 more columns]

## Sheet: Table S5 -- Predominantly aberr
GENE	EVENT	COORD	LENGTH	E.dPsi.d14.nuc	MV.dPsi.d14.nuc	E.dPsi.d14.cyto	MV.dPsi.d14.cyto	E.ddPsi.d14.nuc:cyto	dMV.dPsi.d14.nuc:cyto	ftest.d14.nuc	ftest.d14.cyto	dFtest	class	abundance_nuc_CTRL_14	abundance_nuc_VCP_14	abundance_cyto_CTRL_14	abundance_cyto_VCP_14	IR_nuc_CTRL_14	IR_nuc_VCP_14	IR_cyto_CTRL_14	IR_cyto_VCP_14	cum.sum.allClip	cum.sum.iClip	cum.sum.HepG2	cum.sum.K652	mean.allClip	mean.iClip	mean.HepG2	mean.K652	med.allClip	med.iClip	med.HepG2	med.K652	hnrnpc	PTB	TIAL1	SmB	TIA1	IGF2BP1	Celf2	FUS	hnRNPL	IGF2BP2	NSUN2	U2AF65	Celf4	STAU1	Matr3	eIF4E
ANKRA2	HsaINT0008372	chr5:73554987-73555487	501	-0.08	0.02	-0.26	0.18	0.18	0.16	0.05	5.1e-16	-13.99	cytoplasm only	419.5	492.75	153	288.75	75.85	86.9825	32.5625	63.9725	1151.7	33.5	577.6	540.5	3.4	1.6	4.1	3.1	2.1	1.1	2.6	2.1	0.5	1.8	1.1	6.2	1.8	6.4	0.9	3	0.3	0	0	3.2	0.2	0.1	0	1.9
ANKRA2	HsaINT0008373	chr5:73554389-73554860	472	-0.17	0.1	-0.22	0.13	0.05	0.03	8.3e-16	1.2e-42	-26.83	cytoplasm only	80.75	156	32.75	132.25	14.8825	37.1025	8.16	35.3425	1151.7	33.5	577.6	540.5	3.4	1.6	4.1	3.1	2.1	1.1	2.6	2.1	0.5	1.8	1.1	6.2	1.8	6.4	0.9	3	0.3	0	0	3.2	0.2	0.1	0	1.9
ARFGAP1	HsaINT0011061	chr20:63285714-63286365	652	-0.02	0.01	-0.22	0.14	0.2	0.13	1e-39	1.9e-10	29.26	cytoplasm only	7584.25	8348.25	429	443.75	97.2675	98.4575	54.7225	74.8975	498.5	32.7	198.9	266.9	1.5	1.6	1.4	1.5	1.2	1.5	1.2	1.3	1.5	3	1.6	2.9	1.8	0.3	4	3.7	0	0	0	3.6	2.4	0.2	0.3	0.7
ATP6V0A2	HsaINT0015083	chr12:123752403-123754419	2017	-0.04	0	-0.21	0.17	0.17	0.17	2.3e-08	1.2e-43	-35.28	cytoplasm only	589.25	582	440.25	516.25	33.41	38.095	15.7725	35.995	763.8	26.4	294	443.4	2.3	1.3	2.1	2.5	1.9	1.1	1.5	2.1	1.2	0.3	2.4	1.2	1.3	5.3	0	3.1	0	0	0	1.1	0	0	0.3	2
ATRX	HsaINT0015702	chrX:77633713-77634593	884	-0.17	0.09	-0.2	0.14	0.03	0.05	2.6e-12	2.9e-22	-9.95	cytoplasm only	175.5	178	105	181.75	26.3	40.58	19.2225	37.42	1651.3	120.8	873	657.5	4.9	5.8	6.2	3.7	3.1	4.6	4.4	2.5	0.7	0.5	6.6	42.7	5.5	5.5	0.7	3.1	2.7	5.6	0	10.1	0.3	0.3	0.6	5.3
C15orf17	HsaINT0020855	chr15:74904713-74905153	441	-0.02	0.02	-0.21	0.15	0.19	0.13	0.005	5.6e-20	-16.95	cytoplasm only	1736.5	1571	506.25	663.5	NA	NA	NA	NA	1131	113.5	504.8	512.7	3.3	5.4	3.6	2.9	2	1.4	2.3	2	0.2	0.5	9.5	5.6	5.5	2.6	17.8	0	0	7.1	0	6.1	46.8	0	0	6.4
C15orf61	HsaINT0021017	chr15:67521595-67526417	4823	-0.1	0.01	-0.16	0.1	0.06	0.09	3.1e-12	1.5e-41	-29.31	cytoplasm only	145.25	222.25	212.5	397.75	NA	NA	NA	NA	0	0	0	0	NA	NA	NA	NA	NA	NA	NA	NA	NA	NA	NA	NA	NA	NA	NA	NA	NA	NA	NA	NA	NA	NA	NA	NA
CLSTN1	HsaINT0036663	chr1:9737555-9741093	3539	-0.05	0.03	-0.18	0.14	0.13	0.11	9.2e-12	1.4e-42	-30.83	cytoplasm only	4651.5	5616.25	1021.5	975.25	78.5075	88.3225	21.27	38.6725	1291.7	54.3	634.8	602.6	3.8	2.6	4.5	3.4	3.4	2	4.3	2.9	1.3	0.5	3.6	4.2	4.7	5.7	2	2.4	1.8	1.3	0	6.8	2	1	0.4	5.6
CPNE1	HsaINT0040684	chr20:35630796-35630900	105	-0.03	0	-0.18	0.15	0.16	0.15	0.86	1e-35	-34.92	cytoplasm only	1835.25	1232.25	264.25	224.75	67.1125	66.5525	14.8275	30.0175	555.7	37.4	272.7	245.6	1.6	1.8	1.9	1.4	0.9	0.2	1.4	0.6	0.2	1.8	15.2	1.6	8	0.8	0	0	0	0	0	7.2	0	0.4	0	0
CRBN	HsaINT0041255	chr3:3154832-3156218	1387	0.04	0	-0.3	0.22	0.34	0.22	0.22	1.4e-19	-18.19	cytoplasm only	337.5	401.75	146.75	250.75	68.87	75.6725	14.8725	43.31	588.5	22.2	285.8	280.5	1.7	1.1	2	1.6	1.4	0.9	1.6	1.3	0.6	0	1.3	2.3	1.7	1.2	0.4	0.9	1.6	0.9	0	0.9	0	2.9	0.2	1.8
CSNK1D	HsaINT0042359	chr17:82244832-82245975	1144	-0.13	0.07	-0.2	0.15	0.06	0.08	NA	NA	NA	cytoplasm only	NA	NA	NA	NA	63.23	77.66	20.995	46.1225	540.3	56.3	250.7	233.3	1.6	2.7	1.8	1.3	1.1	0.8	1.2	1.1	0.2	6.6	0.6	1.8	0.9	0.8	9.3	0.2	0.2	1.6	0	3.7	23.7	0	2.5	0.8
CYTH1	HsaINT0044603	chr17:78676170-78680189	4020	-0.14	0.06	-0.22	0.15	0.08	0.09	1.5e-10	1.4e-44	-34	cytoplasm only	2252.5	2600.75	845.25	1198.5	58.0825	73.935	18.895	40.4275	1137.2	61.1	539.1	536.9	3.4	2.9	3.9	3	2.8	2.8	3.1	2.5	1	1.3	3.8	2.1	3.2	2.8	2.3	2.5	4.7	2.5	0.3	5	6.6	0.2	3.5	5.1
DDRGK1	HsaINT0045905	chr20:3191239-3191764	526	-0.05	0.02	-0.23	0.19	0.17	0.17	5.8e-14	1.2e-55	-41.69	cytoplasm only	1409.5	1968.25	467.75	734.75	80.73	88.1975	37.0475	62.5	2393.6	63.5	515.6	1814.5	7.1	3	3.7	10.3	4.3	2	2.9	8.2	0.6	1.4	4.8	14	1	3.9	0	0	7.9	5.9	0	2	0.9	0	1.8	3
DDX39	HsaINT0046172	chr19:14409874-14410215	342	-0.08	0.05	-0.19	0.14	0.11	0.09	2.8e-27	8.2e-44	-16.53	cytoplasm only	3263	3127	218.25	255.75	NA	NA	NA	NA	1076.5	35.2	550	491.3	3.2	1.7	3.9	2.8	2.4	1.1	2.6	2.4	0.2	0.6	1.6	2.6	0.9	1.6	1.6	0	0	4	4.8	4.7	4	0	0.3	3.8
DIP2A	HsaINT0048108	chr21:46561806-46563857	2052	-0.01	0	-0.19	0.11	0.18	0.11	NA	NA	NA	cytoplasm only	NA	NA	NA	NA	77.0875	78.685	17.935	37.6825	0	0	0	0	NA	NA	NA	NA	NA	NA	NA	NA	NA	NA	NA	NA	NA	NA	NA	NA	NA	NA	NA	NA	NA	NA	NA	NA
FOXJ3	HsaINT0065596	chr1:42188929-42189302	374	-0.2	0.05	-0.35	0.22	0.15	0.17	1.1e-12	6e-33	-20.25	cytoplasm only	40.75	82	25.25	92.5	26.1275	47.2925	12.765	48.275	619.5	53.1	227.4	339.1	1.8	2.5	1.6	1.9	0.6	1	0	1	0.1	0.2	4.7	3.5	2.9	0.9	0	5.2	3.8	11.6	0	11.1	0	0.8	0.2	1.7
GOLT1B	HsaINT0070746	chr12:21508562-21512294	3733	-0.21	0.07	-0.16	0.11	-0.05	0.04	7.9e-14	4.6e-51	-37.23	cytoplasm only	506.5	750.5	465.5	1006.75	29.03	42.8075	7.0175	25.5775	682.3	24.4	168.1	489.8	2	1.2	1.2	2.8	1.5	1	0.9	2.4	0.6	1	0.4	3.3	0.4	1.6	1.2	1.6	1.1	0.9	0	0.6	0	2.6	0.9	1.1
GREB1L	HsaINT0072225	chr18:21508592-21513820	5229	-0.02	0	-0.29	0.23	0.27	0.23	3.7e-07	2.3e-23	-16.21	cytoplasm only	1602	1274.25	1287.25	1281.25	NA	NA	NA	NA	265	23.3	187	54.7	0.8	1.1	1.3	0.3	0	1	0	0	1.1	1.7	1	0.5	1.4	1.4	0.8	0.1	0	0.7	0	0.9	1.1	1.3	4.3	0.6
HNRPDL	HsaINT0077131	chr4:82424884-82426036	1153	-0.05	0.01	-0.18	0.17	0.13	0.16	NA	NA	NA	cytoplasm only	NA	NA	NA	NA	NA	NA	NA	NA	995.5	107.4	521.6	366.5	2.9	5.1	3.7	2.1	2	3.2	2.6	1.6	3.8	10.6	6.8	2.1	7.3	1.6	3.4	3.2	2.1	12.8	0	24.2	1.8	1.8	2.6	4.5
IKBKB	HsaINT0079730	chr8:42319647-42320734	1088	-0.06	0.02	-0.18	0.11	0.12	0.09	0.089	3.6e-07	-5.4	cytoplasm only	1091.75	799.25	140.25	152	82.7025	86.6475	18.1875	34.3375	967.1	55.7	457.3	454.1	2.9	2.7	3.3	2.6	2.3	1.9	2.8	2.1	1.9	0.6	8.9	2.9	9.2	2.5	1.5	1.3	1.2	0	0	4.4	0	0.1	0.9	3.4
LIG3	HsaINT0091834	chr17:34994432-34996063	1632	-0.1	0.06	-0.15	0.11	0.05	0.05	1.1e-16	1.3e-25	-8.92	cytoplasm only	889	1390	159	322	43.4325	55.2475	5.1525	20.6325	753.3	65.3	322.6	365.4	2.2	3.1	2.3	2.1	1.8	2.2	1.8	1.7	1.1	12	3.2	1.2	2.1	4.4	2.4	4.4	2.2	1.2	12	3.3	3.4	0	1.7	1.9
MAGI3	HsaINT0098520	chr1:113681337-113682211	875	-0.05	0	-0.21	0.13	0.16	0.13	0.33	6.3e-11	-9.72	cytoplasm only	75	84.25	48	102.25	49.6425	62.705	15.105	42.6025	332.3	23	158.5	150.8	1	1.1	1.1	0.9	0	0.6	0.2	0	0.6	0.8	1.5	0.8	1.5	1	0	0	6.6	0	0	2.9	0	0	0	4.2
MUM1	HsaINT0106902	chr19:1371079-1373071	1993	-0.13	0.08	-0.33	0.25	0.2	0.17	2.5e-20	5.9e-68	-47.62	cytoplasm only	4303.5	4549.25	812	1068.75	68.9	86.93	23.0925	53.4525	410.2	26.1	166.2	218	1.2	1.2	1.2	1.2	0.9	0.7	0.9	1	1.3	0.7	0.5	0.9	0.6	0.5	0.2	0.6	0.8	1.2	0.4	1	0.4	12	0.3	0.9
NAA25	HsaINT0109566	chr12:112040579-112042038	1460	-0.27	0.08	-0.21	0.14	-0.06	0.06	6.4e-31	3.6e-40	-9.25	cytoplasm only	112	285.5	64.75	228.75	23.3325	58.31	7.7075	29.25	391.6	23.2	110.4	258	1.2	1.1	0.8	1.5	0.9	1	0.6	1.1	0.4	0.5	1.6	3	1.2	0.6	0.5	0.6	1.1	1.3	3	1.3	0.4	0.2	0.3	1.8
NECAP1	HsaINT0112313	chr12:8090300-8091768	1469	-0.08	0	-0.18	0.11	0.1	0.11	0.29	7e-29	-27.62	cytoplasm only	293.25	303.25	183	290.5	48.0625	58.11	19.285	41.1475	1602.3	40.4	775	786.8	4.7	1.9	5.5	4.4	3.2	1.3	2.9	3.6	1.3	0.9	1.9	1.7	2.4	5.8	0	0	2.1	0	0	3.1	0	0.8	1.2	2.2
NOM1	HsaINT0114520	chr7:156963176-156963904	729	-0.07	0	-0.27	0.25	0.2	0.25	2.4e-09	2.6e-41	-31.97	cytoplasm only	133	246.5	71.75	187	56.115	69.43	17.5375	52.925	975	36.4	450.6	488	2.9	1.7	3.2	2.8	2.5	1.6	3	2.4	1.5	0.9	1.8	1	3	2	4.7	0	0	2.4	0	4.1	0.7	0.3	2.5	4
NR2C1	HsaINT0115577	chr12:95057879-95058309	431	0.01	0	-0.16	0.12	0.17	0.12	0.00031	1.2e-09	-5.42	cytoplasm only	590.75	530	217.5	310	70.215	70.1825	30.4825	45.2525	2495.2	281.1	1107.1	1107	7.4	13.4	7.9	6.3	4.7	6.1	5.4	4	0.8	0.4	73.2	13.5	54.4	3.3	7.9	19.9	18.6	19.4	0	33.6	12.3	0	0	6.1
OGT	HsaINT0118116	chrX:71544636-71547906	3271	-0.05	0.02	-0.27	0.16	0.22	0.14	3.7e-20	5.9e-67	-46.8	cytoplasm only	8105	7480.75	4711.75	6884.25	89.9325	96.675	62.335	83.9275	7168.9	190.3	4425.2	2553.4	21.2	9.1	31.6	14.4	11.9	8.6	18	8.7	2.3	17.8	12.3	7.1	15	7	4.9	5.6	9	14.2	0	29.4	9	0.7	2.2	16.2
PAN3	HsaINT0119984	chr13:28272072-28277236	5165	0.02	0	-0.25	0.15	0.27	0.15	5.9e-06	7.4e-28	-21.9	cytoplasm only	521.5	399.5	476.5	587.5	54.11	60.4725	22.9825	47.9175	444.1	24.9	184.1	235.1	1.3	1.2	1.3	1.3	1.2	1.2	1.2	1.3	1.8	1.9	1.6	1.5	1.3	0.9	0.5	1.4	1.1	0.4	0	1.7	0.3	2.7	0.4	1.2
PAPD7	HsaINT0120088	chr5:6742598-6743711	1114	-0.02	0	-0.18	0.11	0.16	0.11	0.59	1.7e-22	-21.55	cytoplasm only	550.75	659.25	179.75	272.5	58.48	62.7225	19.73	37.145	335.8	36	142.3	157.4	1	1.7	1	0.9	0.8	0.8	0.8	0.8	0.6	1	1.1	0.6	1.3	0.5	0.4	0.7	18.1	0.7	0	1.7	0.6	1.2	0.3	0.8
PDSS1	HsaINT0122719	chr10:26735580-26742496	6917	-0.28	0.07	-0.16	0.07	-0.12	0	4.8e-05	3e-26	-21.21	cytoplasm only	1292.75	1207.25	347	445.25	58.955	74.4925	14.89	32.0675	443.4	31.2	170.1	242.1	1.3	1.5	1.2	1.4	1.2	1.7	1.1	1.2	1.3	1.9	1.5	1.3	1.9	1.7	2	1.6	1.8	1.8	0	1.8	2.3	1.3	0.6	1
POLA2	HsaINT0128845	chr11:65282522-65287715	5194	-0.14	0.03	-0.17	0.12	0.03	0.09	1.8e-25	5.5e-153	-127.51	cytoplasm only	1336.25	2529	312.25	899.5	41.7275	64.7625	7.34	24.4725	590.1	29.2	242.4	318.5	1.7	1.4	1.7	1.8	1.5	1.1	1.5	1.6	1.1	1.1	0.6	1.3	0.6	1.1	0.5	1.1	0.9	1.7	3.4	0.5	2.4	2.8	0.3	1.7
PREPL	HsaINT0131569	chr2:44321901-44322730	830	-0.18	0.1	-0.22	0.17	0.04	0.07	1.8e-20	1.7e-63	-43.02	cytoplasm only	261.25	527.25	138	415.5	49.88	67.875	12.1275	34.2025	2147.4	60.2	984.7	1102.6	6.4	2.9	7	6.2	4.5	1.8	5.2	4.5	1.5	1	2	3.1	1.2	4.8	6.9	2.3	15.3	1.2	0	3.3	0	0	1.4	8.3
PREPL	HsaINT0131570	chr2:44321446-44321826	381	-0.25	0.08	-0.17	0.13	-0.08	0.05	1.7e-09	9.7e-47	-37.24	cytoplasm only	137.5	264.25	63.75	219.75	34.9025	59.3375	8.2475	26.97	2147.4	60.2	984.7	1102.6	6.4	2.9	7	6.2	4.5	1.8	5.2	4.5	1.5	1	2	3.1	1.2	4.8	6.9	2.3	15.3	1.2	0	3.3	0	0	1.4	8.3
PRPF4B	HsaINT0132670	chr6:4056436-4057035	600	-0.08	0	-0.25	0.19	0.17	0.19	7.3e-11	1.8e-67	-56.61	cytoplasm only	314	381.75	120.25	288	52.2575	63.5775	15.725	42.79	1201.9	44.7	512.2	645	3.6	2.1	3.7	3.6	3	1.4	3.1	3.1	1.4	0.2	10.8	5.6	6.3	1.9	0	3.1	0	1.8	0	4.1	0	0.3	0	0
PTBP2	HsaINT0133822	chr1:96785255-96804799	19545	-0.21	0.13	-0.16	0.11	-0.05	-0.02	2.7e-29	1.7e-136	-107.22	cytoplasm only	3131.25	3982	2925.25	4875	29.09	54.6625	17.0525	34.6975	699.6	34.2	279.8	385.6	2.1	1.6	2	2.2	2	1.6	1.9	2.1	2.3	0.4	1.8	2.9	1.9	1.6	1.4	1.7	1.5	1.3	0	2.1	0.8	2.2	0.6	1.6
RBM25	HsaINT0138416	chr14:73111156-73111527	372	-0.03	0.02	-0.17	0.13	0.14	0.11	0.012	2.3e-31	-28.73	cytoplasm only	1105.5	1134.5	260	450.75	60.7275	66.2275	20.465	34.9675	2368.8	80	1163.4	1125.4	7	3.8	8.3	6.4	4.3	1.1	5.6	3.6	0.3	0.6	8.5	13.7	7.1	3.8	1.4	0	0	15.6	0	11.5	1.5	0.7	0	10.9
SFPQ	HsaINT0148688	chr1:35184594-35187000	2407	-0.23	0.11	-0.21	0.18	-0.01	0.07	1.3e-106	0	NA	cytoplasm only	4794.5	3501.75	4935.75	5174	39.985	56.1875	17.0775	34.08	1114.5	107.6	555.4	451.5	3.3	5.1	4	2.6	2.2	3.6	2.2	2.1	3.8	6.5	1.7	1.2	2.7	3.5	11.4	12.9	1.1	4.8	0	4.3	11.8	0.5	14.5	4.2
SMYD4	HsaINT0155703	chr17:1781440-1783034	1595	-0.13	0.04	-0.15	0.09	0.02	0.05	0.13	1.2e-07	-6.03	cytoplasm only	519.75	462.5	246.5	296	51.0875	61.33	19.7425	35.8925	2489.6	111.6	1074.6	1303.3	7.4	5.3	7.7	7.4	5.6	4.4	6.3	5.3	2.8	10.9	4.3	5.3	6.1	6.2	1.9	8.6	4.4	9.3	0	15.3	2.3	0.2	4.3	11.1
TLK1	HsaINT0167551	chr2:170993957-170996652	2696	-0.16	0.08	-0.21	0.17	0.05	0.09	7.4e-20	3.2e-100	-80.36	cytoplasm only	742.5	1160	282.25	644	32.955	51.685	6.2275	27.7025	615.5	29.4	178.8	407.4	1.8	1.4	1.3	2.3	1.6	1.2	1.2	2.1	0.8	0.4	1.9	3.6	1.4	2.2	0.3	2.7	2	0.8	0	2.7	0	0.5	0.3	0.8
TM2D3	HsaINT0167779	chr15:101651774-101652270	497	-0.12	0.03	-0.2	0.15	0.08	0.12	NA	NA	NA	cytoplasm only	186	144.75	113.5	167.25	40.82	51.0775	23.13	41.6975	2684.5	24.4	1770.3	889.8	7.9	1.2	12.6	5	3.8	0.7	5.8	2.7	1	1.3	0	0.7	0.8	3.9	2.6	0	0.5	0	0	1.5	0	0	0	2.7
TMEM138	HsaINT0168481	chr11:61366217-61367922	1706	-0.08	0.08	-0.18	0.13	0.09	0.05	0.68	1.2e-10	-9.77	cytoplasm only	1692	2126.75	494	889.75	73.985	87.26	33.785	54.42	0	0	0	0	NA	NA	NA	NA	NA	NA	NA	NA	NA	NA	NA	NA	NA	NA	NA	NA	NA	NA	NA	NA	NA	NA	NA	NA
TNIK	HsaINT0170176	chr3:171063965-171066186	2222	-0.3	0.03	-0.28	0.2	-0.02	0.17	6.6e-05	4.7e-27	-22.15	cytoplasm only	173.5	210.75	112.5	228.75	33.1275	60.42	8.6175	34.1175	859	21.2	237.7	600.1	2.5	1	1.7	3.4	0.8	0.7	0	2.5	0	0	5.8	0.9	2.6	0	0.7	0	0	0	0	2.1	0.9	0.7	0	2
TRIM41	HsaINT0172362	chr5:181232890-181233412	523	-0.09	0.1	-0.21	0.13	0.11	0.03	6e-24	7.4e-47	-22.91	cytoplasm only	2560.75	2412.25	202.75	297.5	66.845	77.8625	15.0425	34.1725	859.4	42.1	443.7	373.6	2.5	2	3.2	2.1	1.8	1.1	2.2	1.5	0.4	1.4	1	3.9	0.9	3.6	0.6	0	0	5.3	0	8	0.6	0.2	1.1	4.5
TUSC3	HsaINT0175562	chr8:15757856-15764202	6347	-0.01	0	-0.39	0.26	0.38	0.26	NA	NA	NA	cytoplasm only	NA	NA	NA	NA	45.785	46.645	19.2175	58.475	878.5	47.3	272.2	559.1	2.6	2.3	1.9	3.2	2.1	1.6	0	2.9	0	0	4.2	0.9	3.8	0	2.5	2.8	13.1	0	0	1.6	4	1.4	1.1	2.7
WNK2	HsaINT0183112	chr9:93300150-93306776	6627	-0.01	0	-0.26	0.23	0.25	0.23	0.027	4.2e-39	-36.82	cytoplasm only	11447.5	6880.5	4466	3093.25	91.085	93.7225	59.66	85.25	815.8	68.6	421.2	326	2.4	3.3	3	1.8	2	3	2.8	1	5.9	1.8	3.7	1.1	3.9	2.7	3	3.4	0	1.4	8.2	3.8	8.1	1.9	1.5	3.4
WNK2	HsaINT0183111	chr9:93299262-93300050	789	-0.08	0	-0.33	0.25	0.25	0.25	0.00038	8.2e-48	-43.67	cytoplasm only	827.25	554.5	307.75	284.75	62.2475	75.8425	33.8425	62.36	815.8	68.6	421.2	326	2.4	3.3	3	1.8	2	3	2.8	1	5.9	1.8	3.7	1.1	3.9	2.7	3	3.4	0	1.4	8.2	3.8	8.1	1.9	1.5	3.4
ZKSCAN1	HsaINT0185859	chr7:100030376-100033304	2929	-0.08	0	-0.24	0.21	0.16	0.21	1.6e-13	1.2e-30	-17.13	cytoplasm only	1025.75	1084.25	749.5	979.5	55.115	70.125	27.36	51.2175	1363.1	115.4	525	722.7	4	5.5	3.8	4.1	3.1	3.3	3	3	1	8.5	3.6	3.3	2.8	2	7	0.7	1.5	5.6	27.1	5.7	27.1	4.2	1.3	3.5
ZNF609	HsaINT0187842	chr15:64681388-64681691	304	-0.17	0.1	-0.21	0.14	0.04	0.04	NA	NA	NA	cytoplasm only	NA	NA	NA	NA	24.68	39.9225	11.79	32.4075	1346.2	56.8	635.6	653.8	4	2.7	4.5	3.7	1.5	0.6	1.7	1.7	0.4	0	21.8	3.1	8.5	0.9	0	3	0	4.2	0	11	0	0.2	0.6	0
[truncated: 322 more columns]

## Sheet: Table S6 -- Introns characteris
ID	class	intron length	GC content	max5	max3	cons_score_mean
HsaINT0000001	not retained	94	0.680851	-20.31	-28.53	0.012766
HsaINT0000002	not retained	372	0.569892	-8.17	-13.82	0.00518817
HsaINT0000003	not retained	739	0.623816	-7.73	-13.58	0.00498917
HsaINT0000004	not retained	2729	0.501283	-34.69	-9.13	0.182584
HsaINT0000005	not retained	323	0.662539	-30.38	-13.01	0.01787
HsaINT0000010	not retained	25595	0.358937	-23.95	-7.87	0.0517509
HsaINT0000011	not retained	2680	0.339552	-17.47	-7.48	0.0817668
HsaINT0000012	not retained	997	0.396189	-28.75	-13.09	0.0543842
HsaINT0000013	not retained	3013	0.382011	-30.26	-6.3	0.074682
HsaINT0000016	not retained	1995	0.377945	-16.78	-2.65	0.0659098
HsaINT0000017	not retained	5549	0.396288	-17.77	-10.13	0.038902
HsaINT0000018	not retained	7778	0.378632	-24.5	-15.14	0.0326931
HsaINT0000019	not retained	7481	0.37388	-35.97	-12.21	0.0701195
HsaINT0000020	not retained	4272	0.377341	-25.6	-13.82	0.0314068
HsaINT0000021	not retained	4743	0.450348	-22.28	-12.18	0.04121
HsaINT0000024	not retained	2220	0.314414	-30.66	-8.73	0.0532333
HsaINT0000025	not retained	1835	0.330245	-33.78	-8.82	0.0372349
HsaINT0000026	not retained	2564	0.372855	-27.94	-14.39	0.0268943
HsaINT0000027	not retained	239	0.380753	-17.24	-2.51	0.0841423
HsaINT0000028	not retained	1620	0.373457	-19.27	-17.79	0.0361938
HsaINT0000029	not retained	624	0.375	-33.05	-10.02	0.0209038
HsaINT0000030	not retained	2906	0.374742	-30.05	-1.96	0.0343909
HsaINT0000031	not retained	454	0.295154	-21.84	-13.61	0.0585969
HsaINT0000032	not retained	1393	0.375449	-8.41	-8.66	0.0247925
HsaINT0000033	not retained	2035	0.402457	-26.4	-5.17	0.0351376
HsaINT0000034	not retained	718	0.369081	-35.7	-14.25	0.0362939
HsaINT0000035	not retained	823	0.410693	-35.7	-0.2	0.0543937
HsaINT0000036	not retained	332	0.379518	-37.01	-15.99	0.05575
HsaINT0000037	not retained	650	0.407692	-22.92	0.25	0.0355923
HsaINT0000038	not retained	9022	0.338949	-32.19	-4.3	0.168172
HsaINT0000039	not retained	278	0.330935	-35.58	-21.71	0.0343094
HsaINT0000040	not retained	307	0.348534	-28.61	-4.11	0.0600261
HsaINT0000041	not retained	1386	0.36075	-26.84	-17.95	0.0631133
HsaINT0000042	not retained	280	0.375	-20.54	-11.54	0.0354357
HsaINT0000043	not retained	409	0.383863	-27.14	-10.91	0.0437677
HsaINT0000044	not retained	1972	0.347363	-24.51	-21.99	0.0433671
HsaINT0000045	not retained	1688	0.387441	-26.86	-4.4	0.0257162
HsaINT0000046	not retained	165	0.430303	-23.95	-25.23	0.14163
HsaINT0000047	not retained	166	0.463855	-24.28	-7.64	0.0518855
HsaINT0000048	not retained	1780	0.379775	-32.09	-14.1	0.202481
HsaINT0000049	not retained	674	0.317507	-25.11	-20.17	0.0592404
HsaINT0000050	not retained	902	0.330377	-34.29	-9.13	0.0498426
HsaINT0000051	not retained	515	0.328155	-26.37	-29.39	0.0867612
HsaINT0000052	not retained	1824	0.305921	-22.67	-11.72	0.0442785
HsaINT0000053	not retained	278	0.338129	-26.89	-11.8	0.0389676
HsaINT0000054	not retained	461	0.360087	-24	-13.79	0.0464685
HsaINT0000055	not retained	1676	0.403938	-25.31	-8.27	0.0300668
HsaINT0000056	not retained	918	0.372549	-31.88	-20.59	0.0180479
HsaINT0000057	not retained	145	0.331034	-22.46	-31.72	0.091731
HsaINT0000058	not retained	468	0.446581	-46.92	-8.32	0.0436325
HsaINT0000059	not retained	2146	0.446878	-17.9	-6.59	0.0424669
HsaINT0000060	not retained	1597	0.443957	-24.53	-4.93	0.0301196
HsaINT0000061	not retained	2080	0.441346	-34.8	-5.31	0.0289024
HsaINT0000062	not retained	574	0.468641	-18.97	-6.62	0.022392
HsaINT0000063	not retained	1326	0.448718	-23.11	-6.17	0.0291335
HsaINT0000064	not retained	1021	0.450539	-43.28	-7.96	0.0174016
HsaINT0000065	not retained	754	0.415119	-4.26	-10.16	0.0535411
HsaINT0000066	not retained	400	0.47	-29.93	-9.14	0.0106025
HsaINT0000067	not retained	1509	0.471836	-12.47	-7.72	0.0488867
HsaINT0000068	not retained	197	0.51269	-5.97	-21.65	0.0394518
HsaINT0000069	not retained	354	0.449153	-37.26	-10.91	0.0277938
HsaINT0000070	not retained	1791	0.463428	-12.47	-4.19	0.0315282
HsaINT0000071	not retained	530	0.484906	-26.31	-17	0.0206245
HsaINT0000072	not retained	677	0.475628	-11.82	-10.06	0.018579
HsaINT0000073	not retained	1571	0.414386	-9.44	-8.67	0.029788
HsaINT0000074	not retained	166	0.46988	-20.99	-10.76	0.0730241
HsaINT0000075	not retained	357	0.453782	-17.63	-26.83	0.021
HsaINT0000076	not retained	2778	0.468323	-25.07	-8.02	0.0358355
HsaINT0000077	not retained	179	0.391061	-29.91	-5.9	0.059933
HsaINT0000078	not retained	2496	0.435096	-23.81	-10.65	0.0501563
HsaINT0000079	not retained	3833	0.41508	-23.11	-6.78	0.0737055
HsaINT0000080	not retained	5844	0.426762	-14.04	-6.39	0.16795
HsaINT0000081	not retained	172	0.418605	-22.6	-5.42	0.110628
HsaINT0000082	not retained	179	0.519553	-19.17	-4.32	0.0548436
HsaINT0000083	not retained	507	0.335306	-36.78	-5.13	0.0334221
HsaINT0000084	not retained	5221	0.408734	-14.78	-8.2	0.0420969
HsaINT0000085	not retained	443	0.354402	-24.9	-8.79	0.0702054
HsaINT0000086	not retained	1045	0.438278	-24.44	-7.41	0.0304976
HsaINT0000087	not retained	4882	0.455346	-18.12	-4.32	0.0454941
HsaINT0000088	not retained	824	0.447816	-19.83	-14.69	0.0439211
HsaINT0000089	not retained	588	0.479592	-17.43	-6.46	0.0920901
HsaINT0000090	not retained	1100	0.478182	-23.99	-9.21	0.0574145
HsaINT0000091	not retained	769	0.444733	-24.99	-8.31	0.0532536
HsaINT0000092	not retained	662	0.483384	-19.83	-18.89	0.0493822
HsaINT0000093	not retained	25165	0.507491	-16.07	-19.88	0.0496645
HsaINT0000094	not retained	1493	0.584059	-16.06	-10.86	0.0197328
HsaINT0000107	not retained	650	0.495385	-20.45	-10.03	0.0174062
HsaINT0000108	not retained	144	0.534722	-16.44	-13.77	0.0680903
HsaINT0000109	not retained	196	0.494898	-30.62	-9.68	0.0567296
HsaINT0000110	not retained	85	0.552941	-24.68	-24.99	0.104329
HsaINT0000111	not retained	148	0.560811	-35.64	-6.63	0.0471689
HsaINT0000112	not retained	122	0.532787	-21.94	-4.13	0.0551803
HsaINT0000113	not retained	131	0.59542	-11.64	-8.8	0.0700382
HsaINT0000114	not retained	4782	0.471769	-26.81	-8.03	0.0858752
HsaINT0000115	not retained	300	0.503333	-15.73	-43.36	0.0360367
HsaINT0000116	not retained	194	0.525773	-30.13	-2.47	0.060768
HsaINT0000117	not retained	244	0.454918	-32.96	-11.96	0.0778238
HsaINT0000118	not retained	309	0.550162	-29.71	-14.13	0.0206019
HsaINT0000119	not retained	4576	0.468313	-20.75	-1.41	0.0536387
HsaINT0000120	not retained	319	0.517241	-32.55	-21.7	0.0292257
HsaINT0000121	not retained	136	0.507353	-9.07	-2.84	0.0998309
HsaINT0000122	not retained	8158	0.520226	-13.06	-10.37	0.0234149
HsaINT0000123	not retained	5939	0.518101	-4.49	-9.49	0.0286723
HsaINT0000124	not retained	132	0.462121	-11.71	-10.28	0.0546288
HsaINT0000125	not retained	3136	0.481186	-23.81	-23.15	0.0192312
HsaINT0000126	not retained	1060	0.510377	-16.13	-6.8	0.0149906
HsaINT0000127	not retained	4542	0.503082	-13.49	-17.97	0.0323236
HsaINT0000128	not retained	721	0.614424	-24.53	-2.46	0.0245631
HsaINT0000129	not retained	1809	0.542289	-26	-7.93	0.0272935
HsaINT0000130	not retained	5227	0.521523	-25.59	-12.99	0.0501773
HsaINT0000131	not retained	2511	0.472322	-24.44	-11.06	0.0429749
HsaINT0000132	not retained	9718	0.486931	-30.78	-3.28	0.0507981
HsaINT0000133	not retained	4982	0.506423	-28.6	-9.66	0.0673527
HsaINT0000134	not retained	11155	0.527387	-30.44	-6.63	0.0423437
HsaINT0000135	not retained	206	0.495146	-21.16	-4.28	0.0245437
HsaINT0000136	not retained	4039	0.494429	-14.43	-9.43	0.0210577
HsaINT0000137	not retained	7208	0.493618	-7.7	-19.08	0.0183896
HsaINT0000138	not retained	4083	0.546412	-22.73	-18.23	0.118601
HsaINT0000139	not retained	805	0.595031	-24.3	-34.49	0.0161093
HsaINT0000140	not retained	718	0.628134	-22.23	-8.74	0.0214471
HsaINT0000141	not retained	1866	0.519829	-18.32	-14.61	0.0235482
HsaINT0000143	not retained	1134	0.494709	-18.74	-5.83	0.0410811
HsaINT0000144	not retained	954	0.453878	-14.13	-9.9	0.221899
HsaINT0000145	not retained	3065	0.361501	-29.64	-8.4	0.0155126
HsaINT0000146	not retained	2794	0.3801	-28	-8.38	0.0541822
HsaINT0000147	not retained	4210	0.337767	-28.05	-9.32	0.0323599
HsaINT0000148	not retained	2741	0.32178	-21.67	-11.47	0.0221102
HsaINT0000149	not retained	6472	0.396632	-26.46	-8.17	0.0406579
HsaINT0000150	not retained	3224	0.335608	-38.5	-6.81	0.0382615
HsaINT0000151	not retained	1346	0.307578	-22	-0.66	0.017084
HsaINT0000152	not retained	11311	0.341349	-23.77	-8.92	0.049706
HsaINT0000158	not retained	10443	0.474768	-9.44	-13.82	0.103951
HsaINT0000159	not retained	4106	0.436191	-17.25	-7.6	0.0141125
HsaINT0000160	not retained	848	0.337264	-16.48	-15.82	0.0328278
HsaINT0000161	not retained	1588	0.351385	-21.23	-14.02	0.0437015
HsaINT0000162	not retained	2725	0.36367	-36.02	-27.59	0.0253017
HsaINT0000163	not retained	922	0.31128	-30.82	-17.17	0.037372
HsaINT0000164	not retained	1059	0.486308	-19.58	-20.9	0.0135354
HsaINT0000165	not retained	1147	0.31735	-20.24	-25.09	0.0378867
HsaINT0000166	not retained	8532	0.372832	-36.01	-11.2	0.103474
HsaINT0000167	not retained	5163	0.366454	-21.2	-33.38	0.0667317
HsaINT0000168	not retained	2483	0.418445	-27.97	-13.24	0.0292026
HsaINT0000169	not retained	1356	0.393068	-33.7	-12.44	0.0270339
HsaINT0000170	not retained	460	0.334783	-17.01	-18.48	0.0541913
HsaINT0000171	not retained	1202	0.355241	-31.69	-11.56	0.0548128
HsaINT0000172	not retained	17738	0.393844	-28.44	-14.98	0.0863388
HsaINT0000173	not retained	125	0.296	-28.28	-9.46	0.064928
HsaINT0000174	not retained	339	0.309735	-38.28	-16.28	0.0848171
HsaINT0000175	not retained	4081	0.385935	-21.44	-21.7	0.144527
HsaINT0000176	not retained	22269	0.394539	-28.21	-16.67	0.0663522
HsaINT0000177	not retained	803	0.361146	-22.61	-12.05	0.046868
HsaINT0000178	not retained	4413	0.375708	-26.83	-26.85	0.027831
HsaINT0000179	not retained	446	0.356502	-21.12	-21.52	0.238895
HsaINT0000180	not retained	649	0.355932	-30.62	-19.26	0.0766749
HsaINT0000181	not retained	300	0.63	-27.89	-3.56	0.593093
HsaINT0000182	not retained	4044	0.442631	-18.85	-25.48	0.0425861
HsaINT0000183	not retained	1593	0.423729	-20.6	-12.94	0.106385
HsaINT0000184	not retained	4204	0.401284	-27.04	-24.37	0.0569795
HsaINT0000185	not retained	5010	0.415569	-12.44	-19.74	0.0798303
HsaINT0000186	not retained	1652	0.424334	-29.94	-7.51	0.0824891
HsaINT0000187	not retained	1747	0.409845	-30.4	-15.34	0.0398924
HsaINT0000188	not retained	9488	0.415578	-25.66	-4.12	0.0512134
HsaINT0000189	not retained	13172	0.423322	-13.85	-13.91	0.0589918
HsaINT0000190	not retained	1749	0.451115	-22.72	-4.93	0.0846244
HsaINT0000191	not retained	1798	0.410456	-20.39	-11.35	0.125874
HsaINT0000192	not retained	85899	0.42607	-33.05	-13.42	0.117404
HsaINT0000193	not retained	1960	0.392857	-28.57	-11.45	0.128908
HsaINT0000194	not retained	916	0.35262	-34.29	-12.91	0.300129
HsaINT0000195	not retained	12315	0.396346	-13.54	-20.3	0.0911229
HsaINT0000196	not retained	1770	0.405085	-32.68	-11.27	0.117077
HsaINT0000197	not retained	10360	0.423456	-32.11	-11.05	0.0471398
HsaINT0000198	not retained	1334	0.404798	-17.47	-16.87	0.0813531
HsaINT0000199	not retained	484	0.357438	-28.83	-25.93	0.105052
HsaINT0000200	not retained	2688	0.365699	-15.31	1.56	0.15095
HsaINT0000201	not retained	2103	0.434142	-23.01	-10.31	0.0623738
HsaINT0000202	not retained	431	0.656613	-11.24	-8.32	0.35294
HsaINT0000203	not retained	411	0.583942	-16.03	-5.93	0.0258881
HsaINT0000204	not retained	1768	0.495475	-26.02	-7.2	0.0653835
HsaINT0000205	not retained	507	0.548323	-21.89	-12.21	0.0281598
HsaINT0000206	not retained	259	0.610039	-21.59	-20.68	0.0639305
HsaINT0000207	not retained	295	0.579661	-21.5	-5.92	0.038322
HsaINT0000208	not retained	117	0.606838	-22.48	-8.1	0.0548632
HsaINT0000209	not retained	148	0.608108	-36.85	-12.5	0.0557432
HsaINT0000210	not retained	117	0.666667	-33.06	-30.04	0.107564
HsaINT0000211	not retained	196	0.627551	-21.16	-16.95	0.0485255
HsaINT0000218	not retained	337	0.632047	-28.47	-9.58	0.0304629
HsaINT0000219	not retained	6636	0.505274	-27.02	-21.88	0.0617864
HsaINT0000220	not retained	435	0.475862	-29.24	-19.18	0.025354
HsaINT0000221	not retained	2433	0.485409	-14.81	-16.26	0.0319042
HsaINT0000222	not retained	1188	0.475589	-26.1	-28.77	0.0210842
HsaINT0000223	not retained	1857	0.488961	-25.96	-7.79	0.031839
HsaINT0000224	not retained	762	0.541995	-21.81	-25.67	0.0232782
HsaINT0000225	not retained	2196	0.487705	-30.47	-11.4	0.0418201
HsaINT0000226	not retained	993	0.559919	-28.41	-21.5	0.0190785
HsaINT0000227	nuclear only	582	0.56701	-30.71	-14.66	0.0215206
HsaINT0000228	not retained	118	0.576271	-23.77	-29.58	0.090839
HsaINT0000229	not retained	332	0.668675	-26.94	-15.59	0.0380723
HsaINT0000230	not retained	5465	0.471363	-30.41	-18.13	0.0601241
HsaINT0000231	not retained	361	0.559557	-24.49	-10.26	0.0264958
HsaINT0000232	not retained	334	0.332335	-24.3	-9.95	0.0525539
HsaINT0000233	not retained	4513	0.470862	-28.3	-21.5	0.0709357
HsaINT0000234	not retained	1440	0.49375	-21.28	-14.98	0.0165764
HsaINT0000235	not retained	432	0.430556	-18.34	-18.01	0.0304398
HsaINT0000236	not retained	1238	0.484653	-27.02	-30.5	0.0322787
HsaINT0000237	not retained	461	0.518438	-24.05	-8.63	0.065282
HsaINT0000238	not retained	1996	0.472445	-23.68	-15.27	0.0558592
HsaINT0000239	not retained	817	0.483476	-31.53	-13.4	0.0643745
HsaINT0000240	not retained	454	0.568282	-17.08	-30.16	0.043
HsaINT0000241	not retained	236	0.614407	-7.72	-18.26	0.13422
HsaINT0000242	not retained	111	0.603604	-29.49	-24.87	0.114378
HsaINT0000243	not retained	98	0.561224	-30.59	-12.97	0.17952
HsaINT0000244	not retained	757	0.537649	-20.75	-9.37	0.0367186
HsaINT0000245	not retained	110	0.572727	-28.77	-5.53	0.0711273
HsaINT0000246	not retained	155	0.587097	-29.29	-10.96	0.107865
HsaINT0000247	not retained	288	0.527778	-19.19	-27.1	0.029375
HsaINT0000248	not retained	220	0.595455	-24.91	-4.12	0.0815773
HsaINT0000249	not retained	595	0.568067	-24.91	-15.06	0.0965109
HsaINT0000250	not retained	536	0.473881	-19.84	-7.79	0.0291978
HsaINT0000251	not retained	114	0.631579	-34.31	2.75	0.0798684
HsaINT0000252	not retained	444	0.547297	-14.69	-13.12	0.0574685
HsaINT0000253	not retained	228	0.539474	-13.82	-24.61	0.0840526
HsaINT0000254	not retained	550	0.474545	-15.26	-11.32	0.0654727
HsaINT0000255	not retained	2904	0.495868	-18.5	-17.76	0.0568612
HsaINT0000256	not retained	217	0.599078	-25.41	-10.38	0.0463825
HsaINT0000257	not retained	390	0.592308	-19.02	-19.47	0.0466872
HsaINT0000258	not retained	102	0.54902	-26.42	-21.35	0.118265
HsaINT0000259	nuclear only	493	0.559838	-27.96	-5.17	0.030783
HsaINT0000260	not retained	83	0.53012	-34.31	-23.12	0.109325
HsaINT0000261	not retained	231	0.536797	-21	-11.07	0.0401861
HsaINT0000262	not retained	617	0.486224	-36.85	1.16	0.0329141
HsaINT0000263	not retained	190	0.463158	-22.21	-16.87	0.0626211
HsaINT0000264	not retained	1097	0.499544	-24.3	-9.61	0.0522835
HsaINT0000266	not retained	1071	0.454715	-13.82	-14.21	0.0199505
HsaINT0000268	not retained	2754	0.443355	-15.43	-18.12	0.0307658
HsaINT0000269	not retained	3996	0.475475	-19.61	-19.56	0.0543867
HsaINT0000270	not retained	577	0.526863	-22.5	-14.71	0.0300121
HsaINT0000280	not retained	3020	0.402649	-13.47	-6.94	0.0536297
HsaINT0000281	not retained	1283	0.339049	-19	-10.53	0.0657366
HsaINT0000282	not retained	3972	0.406093	-22.13	-19.73	0.0466181
HsaINT0000283	not retained	1442	0.314147	-10.17	-12.26	0.0793343
HsaINT0000284	not retained	595	0.321008	-29.68	-7.89	0.0716
HsaINT0000285	not retained	4043	0.389562	-30.79	-19.36	0.172258
HsaINT0000286	not retained	1472	0.336277	-20.24	-15.33	0.0491372
HsaINT0000287	not retained	4012	0.392822	-22.65	-12.64	0.0827039
HsaINT0000288	not retained	6504	0.400523	-15.31	-9.95	0.0816653
HsaINT0000289	not retained	16027	0.404193	-31.95	-11.98	0.163844
HsaINT0000290	not retained	370	0.308108	-24.18	1.49	0.112835
HsaINT0000291	not retained	493	0.237323	-23.81	-9.03	0.120929
HsaINT0000292	not retained	442	0.294118	-30.79	-10.03	0.059129
HsaINT0000293	not retained	1946	0.391059	-30.38	-1.92	0.0797533
HsaINT0000294	not retained	1573	0.374444	-18.42	-11.34	0.0458067
HsaINT0000295	not retained	10864	0.353461	-21.05	-18.05	0.0369956
HsaINT0000296	not retained	637	0.310832	-13.33	-8.46	0.03281
HsaINT0000297	not retained	3105	0.344928	-24.44	-7.37	0.0212058
HsaINT0000298	not retained	2088	0.354885	-33.04	-6.95	0.0288391
HsaINT0000299	not retained	10419	0.392552	-35.18	-22.9	0.0327122
HsaINT0000300	not retained	368	0.293478	-18.3	-8.95	0.0790489
HsaINT0000301	not retained	11437	0.339687	-28.21	-13.26	0.160008
HsaINT0000302	not retained	182	0.318681	-30.7	-17.25	0.160462
HsaINT0000303	not retained	2504	0.337061	-17.27	-28.69	0.0407748
HsaINT0000304	not retained	168	0.238095	-21.27	-21.93	0.154661
HsaINT0000305	not retained	5291	0.340578	-23.39	-9.96	0.0414328
HsaINT0000306	not retained	96	0.333333	-11.49	-20.14	0.0871667
HsaINT0000307	not retained	999	0.328328	-21.97	-20.33	0.0985726
HsaINT0000308	not retained	5523	0.372624	-28.77	-8.8	0.0451248
HsaINT0000309	not retained	4416	0.387228	-24.34	-20.35	0.0357301
HsaINT0000310	not retained	3979	0.311385	-33.86	-8.99	0.0503064
HsaINT0000311	not retained	1787	0.382764	-23.68	-21.18	0.0511623
HsaINT0000312	not retained	646	0.380805	-32.11	-14.45	0.0324087
HsaINT0000313	not retained	847	0.40732	-35.61	-9.12	0.0221582
HsaINT0000314	not retained	1230	0.381301	-34.29	-5.06	0.0319935
HsaINT0000315	not retained	2901	0.37849	-37.01	-14.21	0.0285681
HsaINT0000316	not retained	7744	0.366994	-29.7	-12.74	0.0918537
HsaINT0000317	not retained	109	0.302752	-30.96	-3.94	0.161385
HsaINT0000318	not retained	1349	0.358784	-15.78	-8.21	0.0348414
HsaINT0000319	not retained	118	0.271186	-21.97	-11.46	0.114271
HsaINT0000320	not retained	1410	0.357447	-21.74	-10.31	0.117355
HsaINT0000321	not retained	1353	0.372506	-19.31	-2.14	0.026986
HsaINT0000322	not retained	997	0.513541	-21.93	-7.45	0.116534
HsaINT0000323	not retained	10597	0.39247	-38.65	-9.67	0.120503
HsaINT0000324	not retained	24918	0.425155	-24.9	-5.88	0.151291
HsaINT0000325	not retained	2480	0.389919	-35.57	-9.26	0.0924673
HsaINT0000326	not retained	473	0.414376	-26.09	-5.59	0.179704
HsaINT0000327	not retained	32708	0.391525	-28.93	-6.11	0.189957
HsaINT0000328	not retained	1787	0.385562	-17	-7.07	0.127223
HsaINT0000329	not retained	526	0.34981	-20.38	-23.16	0.279363
HsaINT0000330	not retained	1362	0.301028	-27.66	-13.84	0.167474
HsaINT0000331	not retained	28147	0.407042	-24.9	-6.67	0.220555
HsaINT0000332	not retained	1861	0.341752	-12.24	-8.57	0.50923
HsaINT0000333	not retained	31436	0.584871	-11.8	-4.51	0.0522676
HsaINT0000334	not retained	370	0.659459	-21.29	-4.11	0.0287081
HsaINT0000335	not retained	117	0.769231	-35.91	-7.21	0.0443504
HsaINT0000336	not retained	355	0.721127	-21.12	-41.87	0.0124958
HsaINT0000337	not retained	937	0.677695	-36.68	-21.78	0.0110171
HsaINT0000338	not retained	3162	0.655598	-17.47	-7.88	0.0188896
HsaINT0000339	not retained	2511	0.66587	-21.16	-15.03	0.0394632
HsaINT0000340	not retained	559	0.647585	-30.62	-9.97	0.0227102
HsaINT0000341	not retained	121	0.735537	-10.25	-18.67	0.0662314
HsaINT0000342	not retained	1022	0.689824	-13.01	-6.95	0.0137593
HsaINT0000343	not retained	1412	0.631728	-11.26	-11.19	0.0747082
HsaINT0000344	not retained	81	0.740741	-23.81	-29.86	0.0664691
HsaINT0000345	not retained	1383	0.671728	-29.9	-15.3	0.00902097
HsaINT0000346	not retained	21833	0.471351	-35.64	-7.73	0.0368619
HsaINT0000347	not retained	568	0.473592	-9.43	-8.62	0.0419754
HsaINT0000348	not retained	3806	0.466106	-16.14	-9.71	0.0213342
HsaINT0000349	not retained	1972	0.450304	-19.97	-6.15	0.0410654
HsaINT0000350	not retained	1286	0.481337	-48.24	-7.66	0.0309331
HsaINT0000351	not retained	2988	0.509705	-21.05	-10.51	0.0224511
HsaINT0000352	not retained	1718	0.512224	-14.74	-5.91	0.0147579
HsaINT0000353	not retained	10191	0.446669	-26.34	-26.51	0.0342466
HsaINT0000354	not retained	2009	0.41115	-28.87	-23.18	0.383872
HsaINT0000355	not retained	2284	0.402802	-22.68	2.54	0.032905
HsaINT0000356	not retained	7217	0.484827	-20.99	-8.25	0.0361817
HsaINT0000357	not retained	6262	0.487384	-18	-11.51	0.0589626
HsaINT0000358	not retained	588	0.527211	-34.77	-10.34	0.0222568
HsaINT0000359	not retained	1377	0.479303	-11.71	-7.65	0.0762237
HsaINT0000360	not retained	1922	0.533299	-24.9	-9.11	0.0413835
HsaINT0000363	not retained	24163	0.430203	-35.96	-20.71	0.0765612
HsaINT0000364	not retained	331	0.549849	-31.95	-16.02	0.0669124
HsaINT0000365	not retained	4208	0.4577	-15.53	-23.84	0.0524651
HsaINT0000366	not retained	746	0.353887	-16.97	-7.12	0.059941
HsaINT0000367	not retained	520	0.388462	-38.28	-32.3	0.0577
HsaINT0000368	not retained	1786	0.43449	-21.6	-10.8	0.0392324
HsaINT0000369	not retained	1746	0.453036	-30.56	-10.5	0.0269038
HsaINT0000370	not retained	1060	0.438679	-12.42	-9.32	0.134987
HsaINT0000371	not retained	1104	0.417572	-30.59	-7.62	0.0473551
HsaINT0000372	not retained	1797	0.442404	-26.55	-17.3	0.0276683
HsaINT0000373	not retained	989	0.425683	-32.73	-20.39	0.0473054
HsaINT0000374	not retained	14418	0.416146	-14.55	-15.46	0.0535763
HsaINT0000375	not retained	1305	0.511877	-23.74	-7.68	0.0497479
HsaINT0000376	not retained	203	0.586207	-24	-19.24	0.0588768
HsaINT0000377	not retained	702	0.462963	-21.81	-10.63	0.0380484
HsaINT0000378	cytoplasm only	1258	0.459459	-25.63	-9.61	0.078961
HsaINT0000379	not retained	986	0.529412	-14.59	-10.07	0.202741
HsaINT0000380	not retained	1667	0.427714	-24.74	-10.47	0.0504823
HsaINT0000381	not retained	195	0.405128	-24.46	-18.14	0.102297
HsaINT0000382	not retained	1395	0.414337	-14.7	-14.9	0.0271455
HsaINT0000383	not retained	1649	0.419648	-21.45	-9.22	0.0255506
HsaINT0000384	not retained	1235	0.375709	-26.29	-11.02	0.0420275
HsaINT0000385	not retained	4533	0.443415	-21.75	-13.08	0.0677593
HsaINT0000386	not retained	3035	0.404613	-10.17	-12.3	0.0330537
HsaINT0000387	not retained	1520	0.473026	-15.02	0.5	0.0287941
HsaINT0000388	not retained	1309	0.435447	-15.42	-17.4	0.0365875
HsaINT0000389	not retained	1124	0.492883	-38.28	-15	0.0412571
HsaINT0000390	not retained	1469	0.469707	-32.67	-16.16	0.038145
HsaINT0000391	not retained	521	0.422265	-36.85	-10.9	0.0360384
HsaINT0000392	not retained	1220	0.371311	-30.26	-19.59	0.0483344
HsaINT0000393	not retained	1996	0.386774	-21.33	-7.45	0.259352
HsaINT0000394	not retained	111	0.504505	-25.6	-19.06	0.132568
HsaINT0000395	not retained	1542	0.418288	-26.12	-11.48	0.0772639
HsaINT0000396	not retained	1269	0.469661	-18.22	-12.4	0.0499441
HsaINT0000397	not retained	1086	0.382136	-20.06	-14.6	0.0667781
HsaINT0000398	not retained	264	0.458333	-20.15	-15.06	0.0597614
HsaINT0000399	not retained	787	0.339263	-17.24	-20.69	0.0968564
HsaINT0000400	not retained	907	0.402426	-21.1	-9.29	0.0605215
HsaINT0000401	not retained	2354	0.409941	-20.51	-10.4	0.033819
HsaINT0000402	not retained	371	0.479784	-19.15	-25.36	0.0184474
HsaINT0000403	not retained	943	0.369035	-29.79	-1.08	0.065193
HsaINT0000404	not retained	482	0.338174	-15.73	-9.36	0.0914751
HsaINT0000405	not retained	658	0.408815	-32.11	-13.34	0.0393435
HsaINT0000406	not retained	940	0.428723	-30.44	-6.89	0.061433
HsaINT0000407	not retained	21238	0.4588	-15.07	-11.73	0.0570616
HsaINT0000408	not retained	2980	0.418121	-34.52	-5.46	0.110974
HsaINT0000409	not retained	12952	0.410361	-16.03	-11.11	0.0439705
HsaINT0000410	not retained	4957	0.45693	-24.77	-15.66	0.0465695
HsaINT0000411	not retained	2711	0.430468	-27.97	-1.91	0.0595644
HsaINT0000412	not retained	13035	0.371308	-22.78	-12.19	0.149283
HsaINT0000413	not retained	4377	0.367603	-22.21	-25.85	0.0602924
HsaINT0000415	not retained	395	0.263291	-30.03	-10.04	0.0142987
HsaINT0000416	not retained	201	0.273632	-34.7	-23.3	0.0264726
HsaINT0000417	not retained	244	0.336066	-19.15	-18.57	0.0202705
HsaINT0000418	not retained	456	0.375	-25.46	-7.37	0.0263991
HsaINT0000419	not retained	1247	0.346431	-25.07	-6.9	0.0534018
HsaINT0000420	not retained	698	0.255014	-27.06	-10.56	0.056235
HsaINT0000421	not retained	2478	0.349072	-14.58	-13.42	0.140462
HsaINT0000422	not retained	1295	0.294208	-26.39	0.61	0.0115846
HsaINT0000423	not retained	2037	0.365734	-28.28	-8.68	0.055378
HsaINT0000424	not retained	2668	0.424288	-31.16	-9.7	0.119798
HsaINT0000425	not retained	384	0.263021	-32.79	-15.07	0.0525781
HsaINT0000426	not retained	6639	0.355475	-30.9	-16.22	0.125591
HsaINT0000427	not retained	628	0.302548	-27.7	-7.06	0.0282022
HsaINT0000429	not retained	9197	0.345004	-24.5	-2.56	0.0781129
HsaINT0000430	not retained	809	0.351051	-31.46	-7.43	0.0300062
HsaINT0000432	not retained	906	0.311258	-13.16	-13.85	0.097734
HsaINT0000433	not retained	1615	0.331269	-12.43	-21.42	0.0532508
HsaINT0000435	not retained	692	0.385838	-34.29	-5.12	0.0216561
HsaINT0000436	not retained	225	0.288889	-24.03	-19.61	0.0233467
HsaINT0000437	not retained	284	0.288732	-22.04	-5.69	0.0225106
HsaINT0000438	not retained	71	0.647887	-19.35	-28.88	0.0917746
HsaINT0000439	not retained	823	0.339004	-30.67	-21.77	0.0179478
HsaINT0000440	not retained	178	0.426966	-26.52	-18.16	0.0267416
HsaINT0000442	not retained	895	0.378771	-14.77	-20.49	0.0308816
HsaINT0000444	not retained	2627	0.341835	-24.51	-5.23	0.0354591
HsaINT0000445	not retained	637	0.390895	-25.08	-13.66	0.0272261
HsaINT0000446	not retained	2020	0.367822	-33.24	-4.95	0.0147554
HsaINT0000447	not retained	3186	0.344947	-27.19	-14.99	0.0436667
HsaINT0000448	not retained	216	0.296296	-26.44	-2.06	0.042537
HsaINT0000449	not retained	963	0.293873	-21.55	-11.62	0.0193333
HsaINT0000450	not retained	1279	0.52541	-37.01	-18.58	0.105686
HsaINT0000452	not retained	2484	0.322464	-25.62	-15.36	0.0770346
HsaINT0000453	not retained	3427	0.354829	-22.52	-9.92	0.0351471
HsaINT0000454	not retained	2471	0.36382	-26.68	-16.89	0.220662
HsaINT0000455	not retained	537	0.351955	-37.08	-3.43	0.396706
HsaINT0000456	not retained	2895	0.364421	-26.5	-8.91	0.107389
HsaINT0000457	not retained	6663	0.368002	-32.02	-8.89	0.118841
HsaINT0000458	not retained	1080	0.303704	-12.42	-11.89	0.0486944
HsaINT0000459	not retained	88	0.363636	-35.93	-23.44	0.133932
HsaINT0000460	not retained	1535	0.352443	-22.26	-8.46	0.129243
HsaINT0000461	not retained	918	0.364924	-31.52	1.28	0.298885
HsaINT0000462	not retained	1040	0.328846	-27.17	-20.52	0.186893
HsaINT0000463	not retained	2676	0.392003	-31.53	-14.56	0.0612052
HsaINT0000464	not retained	1263	0.362629	-21.75	-22.88	0.0325685
HsaINT0000465	not retained	1543	0.39987	-28.66	-15.05	0.187627
HsaINT0000466	not retained	1442	0.385576	-9.69	-25.04	0.0352157
HsaINT0000467	not retained	337	0.302671	-33.31	-20.11	0.0907478
HsaINT0000468	not retained	2278	0.333626	-17.3	-25.41	0.26035
HsaINT0000469	not retained	920	0.38913	-23.83	-26.48	0.105728
HsaINT0000470	not retained	735	0.34966	-17.87	-15.68	0.0526639
HsaINT0000471	not retained	3548	0.352875	-38.97	-14.08	0.0821629
HsaINT0000472	not retained	1465	0.294198	-16.14	-10.74	0.0771447
HsaINT0000473	not retained	5876	0.356535	-29.25	-3.76	0.110348
HsaINT0000474	not retained	1766	0.342016	-30.67	-15	0.0389553
HsaINT0000475	not retained	7769	0.357961	-34.19	-6.16	0.191177
HsaINT0000476	not retained	569	0.398946	-23.03	-26.92	0.382114
HsaINT0000477	not retained	1498	0.372497	-26.27	-5.54	0.287914
HsaINT0000478	not retained	1301	0.361261	-21.79	-11.84	0.134366
HsaINT0000479	not retained	1094	0.367459	-19.31	-12.09	0.238098
HsaINT0000480	not retained	2770	0.359567	-28.83	-18.7	0.0490881
HsaINT0000481	not retained	1729	0.378253	-12.59	-15.3	0.109109
HsaINT0000482	not retained	302	0.321192	-25.17	-30.35	0.114126
HsaINT0000483	not retained	1039	0.393648	-19.46	-10.72	0.114355
HsaINT0000484	not retained	91	0.296703	-28.61	0.93	0.277659
HsaINT0000485	not retained	2317	0.313768	-27.41	-2.32	0.195802
HsaINT0000486	not retained	1983	0.398386	-28.09	-7.1	0.0411518
HsaINT0000487	not retained	5309	0.366171	-28.84	-25.7	0.178402
HsaINT0000488	not retained	3294	0.372192	-23.87	-1.43	0.0824481
HsaINT0000489	not retained	1336	0.342066	-24.92	-14.78	0.149427
HsaINT0000490	not retained	1203	0.334165	-22.86	-14.5	0.285288
HsaINT0000492	not retained	3354	0.352415	-36.01	-7.75	0.0392355
HsaINT0000493	not retained	321	0.311526	-32.49	-11.78	0.0608349
HsaINT0000494	not retained	968	0.347107	-33.07	2.63	0.115789
HsaINT0000505	not retained	250	0.3	-20.03	-7.26	0.033328
HsaINT0000506	not retained	2208	0.420743	-40.8	-0.28	0.00788179
HsaINT0000508	not retained	19628	0.352303	-12.47	-12.58	0.0869745
HsaINT0000509	not retained	2692	0.343611	-19.87	-13.31	0.00930498
HsaINT0000511	not retained	1422	0.398734	-10.29	-0.52	0.00987904
HsaINT0000516	not retained	1054	0.393738	-6.53	-11.61	0.0205987
HsaINT0000519	not retained	1000	0.354	-27.58	-6.89	0.034131
HsaINT0000524	not retained	20993	0.393131	-31.14	-1.14	0.129102
HsaINT0000527	not retained	4259	0.367222	-21.83	-17.65	0.138344
HsaINT0000528	not retained	1849	0.35695	-28.76	-18.39	0.0141325
HsaINT0000529	not retained	2024	0.368577	-19.83	-4.96	0.04271
HsaINT0000530	not retained	11249	0.394168	-26.34	-6.36	0.0296975
HsaINT0000532	not retained	2700	0.386296	-27.37	-13.51	0.00823259
HsaINT0000533	not retained	11543	0.432297	-40.05	-6.59	0.0249566
HsaINT0000537	not retained	15182	0.407324	-20.1	1.04	0.0110961
HsaINT0000538	not retained	27165	0.370771	-34.96	-19.27	0.0675474
HsaINT0000539	not retained	11669	0.400548	-22.68	-25.99	0.0109728
HsaINT0000540	not retained	4484	0.372881	-38.5	-6.21	0.013326
HsaINT0000543	not retained	6072	0.386034	-10.29	-5.54	0.0440333
HsaINT0000544	not retained	16990	0.383579	-21.87	-7.9	0.016606
HsaINT0000545	not retained	1481	0.43214	-35.77	-14.86	0.0083977
HsaINT0000546	not retained	5952	0.415659	-34.64	-4.6	0.0267028
HsaINT0000547	not retained	3034	0.43441	-13.9	-5.89	0.00735992
HsaINT0000549	not retained	3159	0.393796	-22.49	-14.77	0.0207635
HsaINT0000553	not retained	6779	0.38929	-25.1	-10.25	0.0140561
HsaINT0000554	not retained	7421	0.333243	-32.55	-5.71	0.106564
HsaINT0000556	not retained	27910	0.394231	-30.78	-8.08	0.019145
HsaINT0000557	not retained	2399	0.400167	-39.51	-7.07	0.00869362
HsaINT0000558	not retained	1223	0.379395	-3.43	-5.51	0.0158348
HsaINT0000559	not retained	662	0.326284	-24.19	-7.58	0.0223459
HsaINT0000560	not retained	4062	0.38257	-24.46	-10.45	0.0132516
HsaINT0000561	not retained	5089	0.427982	-28.52	-7.43	0.0484647
HsaINT0000563	not retained	19742	0.41242	-4.26	-5.67	0.0966346
HsaINT0000565	not retained	3266	0.466626	-20.51	-8.35	0.0436154
HsaINT0000570	not retained	472	0.580508	-14.85	-6.02	0.00577542
HsaINT0000574	not retained	3356	0.400477	-17.22	-7.52	0.0400793
HsaINT0000579	not retained	3838	0.647994	-21.7	-15.58	0.0229205
HsaINT0000580	not retained	107	0.757009	-28.15	-13.59	0.0461682
HsaINT0000581	not retained	87	0.735632	-31.05	-7.07	0.0816667
HsaINT0000582	not retained	367	0.743869	-30.92	4.57	0.0737984
HsaINT0000583	not retained	102	0.686275	-22.15	-25.12	0.0898333
HsaINT0000584	not retained	71	0.802817	-13.95	-20.94	0.127859
HsaINT0000585	not retained	94	0.819149	-19.28	-19.08	0.0655213
HsaINT0000586	not retained	155	0.729032	-19.84	-2.48	0.0521677
HsaINT0000587	not retained	71	0.746479	-26.69	-13.33	0.179141
HsaINT0000588	not retained	181	0.707182	-28.59	-12.71	0.113011
HsaINT0000589	not retained	102	0.686275	-10.33	-13.7	0.081402
HsaINT0000591	not retained	116	0.698276	-29.71	-18.16	0.0799483
HsaINT0000592	not retained	90	0.766667	-30.53	-19.3	0.109
HsaINT0000593	not retained	78	0.74359	-28.64	-21.26	0.0991154
HsaINT0000594	not retained	316	0.651899	-12.02	-12.31	0.0308323
HsaINT0000595	not retained	102	0.754902	-17.08	-6.73	0.0500392
HsaINT0000596	not retained	285	0.701754	-13.71	-23.93	0.0263579
HsaINT0000597	not retained	129	0.674419	-14.27	-13.63	0.0979147
HsaINT0000598	not retained	268	0.705224	-33.49	-11.26	0.0334254
HsaINT0000599	not retained	142	0.760563	-16.49	-16.77	0.0639577
HsaINT0000600	not retained	76	0.684211	-22.35	-12.44	0.115684
HsaINT0000601	not retained	75	0.693333	-12.17	-11.6	0.134147
HsaINT0000602	not retained	121	0.694215	-32.68	-3.56	0.095405
HsaINT0000603	not retained	108	0.685185	-18.92	-17.05	0.0524259
HsaINT0000604	not retained	102	0.794118	-24.34	-7.14	0.114706
HsaINT0000605	not retained	83	0.686747	-23.74	-4.25	0.111627
HsaINT0000606	not retained	94	0.776596	-17.63	-6.57	0.160053
HsaINT0000607	not retained	79	0.746835	-19.28	-17.1	0.114772
HsaINT0000608	not retained	97	0.773196	-17.15	-17.56	0.106814
HsaINT0000609	not retained	80	0.775	-17.12	-14.6	0.138275
HsaINT0000610	not retained	235	0.73617	-27.48	3.51	0.0476383
HsaINT0000611	not retained	248	0.754032	-32.83	-13.42	0.0370524
HsaINT0000612	not retained	223	0.668161	-15.81	-17.31	0.0566099
HsaINT0000613	not retained	68	0.794118	-10.18	-13.23	0.107588
HsaINT0000614	not retained	79	0.696203	-33.98	-38.32	0.11438
HsaINT0000615	not retained	124	0.685484	-33.15	-3.66	0.0747581
HsaINT0000616	not retained	78	0.705128	-21.12	-10.49	0.0892821
HsaINT0000617	not retained	316	0.78481	-21.91	-15.95	0.0419082
HsaINT0000618	not retained	82	0.780488	-19.84	-12.67	0.0963415
HsaINT0000619	not retained	108	0.75	-25.82	-13.98	0.081463
HsaINT0000620	not retained	451	0.669623	-29.01	-46.77	0.0220843
HsaINT0000621	not retained	349	0.673352	-31.65	-7.62	0.0872092
HsaINT0000622	not retained	280	0.664286	-35.94	-7.39	0.00620357
HsaINT0000623	not retained	330	0.657576	-27.25	-15.91	0.0323364
HsaINT0000624	not retained	198	0.707071	-29.48	-8.29	0.0542879
HsaINT0000625	not retained	1029	0.624879	-19.19	-4.91	0.00765403
HsaINT0000628	not retained	8659	0.478346	-18.22	-14.48	0.0882366
HsaINT0000629	not retained	4299	0.505699	-33.51	-20.88	0.034856
HsaINT0000630	not retained	3820	0.496335	-23.77	-3.66	0.0534565
HsaINT0000631	not retained	472	0.661017	-21.12	-8.43	0.017464
HsaINT0000632	not retained	862	0.649652	-30.9	-6.62	0.0146195
HsaINT0000633	not retained	464	0.642241	-19.35	-6.84	0.0223707
HsaINT0000634	not retained	226	0.681416	-31.95	-12.3	0.0531106
HsaINT0000635	not retained	1588	0.572418	-34.29	-20	0.0115258
HsaINT0000636	not retained	3351	0.499552	-32.11	-29.2	0.0453835
HsaINT0000637	not retained	2519	0.553394	-15.13	-10.24	0.0937058
HsaINT0000638	not retained	890	0.396629	-22.42	-10.79	0.0214854
HsaINT0000639	not retained	1104	0.59692	-16.31	-27.18	0.00947554
HsaINT0000640	not retained	1058	0.536862	-30.92	-14.13	0.0172401
HsaINT0000641	not retained	1047	0.617001	-11.2	-22.83	0.0153706
HsaINT0000642	not retained	443	0.681716	-19.28	-6.84	0.0247427
HsaINT0000643	not retained	341	0.697947	-14.92	-6.86	0.0438416
HsaINT0000644	not retained	920	0.619565	-22.15	-7.74	0.0153978
HsaINT0000645	not retained	1676	0.559666	-17.3	-19.99	0.0194553
HsaINT0000646	not retained	159	0.610063	-21.12	-13.89	0.0331447
HsaINT0000647	not retained	1896	0.554852	-30.92	-10.83	0.00608017
HsaINT0000648	not retained	484	0.615702	-20	-19.56	0.0166157
HsaINT0000649	not retained	1960	0.480102	-25.16	-9.05	0.0439316
HsaINT0000650	not retained	218	0.605505	-21.12	-8.28	0.0490688
HsaINT0000652	not retained	791	0.562579	-25.95	-15.41	0.0148483
HsaINT0000653	not retained	138	0.623188	-28.88	-12.59	0.0358188
HsaINT0000654	not retained	1478	0.538566	-14.47	-9	0.0146678
HsaINT0000655	not retained	715	0.521678	-30.62	-6.22	0.0182056
HsaINT0000656	not retained	3682	0.477729	-12.96	-17.21	0.037186
HsaINT0000657	not retained	1816	0.536894	-33.78	-28.14	0.0188535
HsaINT0000658	not retained	244	0.647541	-21.12	-3.16	0.03225
HsaINT0000666	not retained	3412	0.443142	-35.86	-10.9	0.0379258
HsaINT0000667	not retained	2675	0.44785	-12.17	-11.31	0.0659379
HsaINT0000668	not retained	1774	0.480834	-16.83	-18.34	0.155224
HsaINT0000669	not retained	2174	0.49678	-20.99	-11.04	0.087328
HsaINT0000671	not retained	1137	0.426561	-20.83	5.79	0.0371909
HsaINT0000672	not retained	437	0.530892	-31.95	-15.32	0.0164211
HsaINT0000673	not retained	1358	0.479381	-24.77	-13.04	0.0281532
HsaINT0000675	not retained	2692	0.445394	-20.77	-15.41	0.0643514
HsaINT0000676	not retained	356	0.365169	-20.33	-13.5	0.0638792
HsaINT0000677	not retained	4696	0.449532	-27	-13.17	0.0356437
HsaINT0000678	not retained	657	0.424658	-23.58	-12.91	0.0344688
HsaINT0000679	not retained	469	0.558635	-28.43	-8.1	0.0200405
HsaINT0000680	not retained	796	0.473618	-9.75	-16.14	0.046946
HsaINT0000684	not retained	1434	0.519526	-37.07	-16.07	0.032272
HsaINT0000688	not retained	3727	0.444862	-14.29	-7.41	0.0376509
HsaINT0000689	not retained	1048	0.505725	-23.2	-20.63	0.0323359
HsaINT0000690	not retained	3157	0.511878	-21.99	-31.94	0.0276373
HsaINT0000691	not retained	332	0.63253	-32.53	-4.13	0.0310813
HsaINT0000693	not retained	1928	0.485996	-30.18	1.62	0.0358096
HsaINT0000694	not retained	453	0.467991	-14.34	-12.26	0.0462252
HsaINT0000699	not retained	73	0.630137	-21.12	-8.05	0.249014
HsaINT0000700	not retained	2725	0.467156	-18.85	-7.99	0.0373563
HsaINT0000701	not retained	1665	0.430631	-32.19	-13.53	0.034612
HsaINT0000708	not retained	3328	0.369892	-15.25	-10.41	0.0883293
HsaINT0000709	not retained	1178	0.266553	-18.54	-1.74	0.0623616
HsaINT0000710	not retained	565	0.304425	-35.97	-7.15	0.065508
HsaINT0000711	not retained	1425	0.331228	-23.75	-12.08	0.0360982
HsaINT0000712	not retained	1301	0.340507	-15.9	-8.43	0.0460415
HsaINT0000713	not retained	183	0.262295	-26.57	-10.98	0.0842295
HsaINT0000714	not retained	1825	0.303562	-32.34	-9.06	0.0306444
HsaINT0000715	not retained	6110	0.376268	-16.8	-20.06	0.0470794
HsaINT0000716	not retained	3512	0.378702	-32.11	-32.79	0.0760555
HsaINT0000717	not retained	2669	0.345822	-13.26	-4.14	0.0448247
HsaINT0000718	not retained	3668	0.366957	-35.18	-4.78	0.0547216
HsaINT0000719	not retained	411	0.260341	-22.07	-15.22	0.0351484
HsaINT0000720	not retained	2556	0.335681	-37.01	1.23	0.0323408
HsaINT0000721	not retained	3037	0.306882	-27.06	-21.89	0.0430207
HsaINT0000722	not retained	2986	0.352311	-30.56	-5.62	0.121294
HsaINT0000723	not retained	375	0.298667	-30.67	-3.48	0.0644853
HsaINT0000724	not retained	712	0.282303	-21.78	-5.82	0.0966489
HsaINT0000725	not retained	540	0.285185	-24.7	-12.18	0.072563
HsaINT0000726	not retained	3422	0.353302	-16.13	-8.02	0.0353469
HsaINT0000727	not retained	306	0.254902	-24.89	-16.49	0.0805392
HsaINT0000728	not retained	98	0.234694	-31.92	-5.95	0.197122
HsaINT0000729	not retained	893	0.266517	-25.73	-13.22	0.0569037
HsaINT0000730	not retained	1052	0.364068	-33.15	-16.39	0.0409762
HsaINT0000731	not retained	445	0.249438	-14.7	-21.72	0.0467191
HsaINT0000732	not retained	126	0.309524	-20.68	-15.36	0.052627
HsaINT0000733	not retained	1706	0.37925	-35.39	-17.29	0.0403875
HsaINT0000734	not retained	1125	0.324444	-24.46	-13.74	0.0388204
HsaINT0000735	not retained	487	0.219713	-27.03	-21.51	0.106345
HsaINT0000736	not retained	1587	0.359168	-27.57	-21.28	0.0888141
HsaINT0000737	not retained	617	0.251216	-25.3	-15.14	0.0573209
HsaINT0000738	not retained	1325	0.283774	-33.93	-10.39	0.0339615
HsaINT0000739	not retained	1914	0.31139	-28.83	-2.6	0.0444357
HsaINT0000740	not retained	1762	0.335982	-36.47	-4.98	0.0488103
HsaINT0000741	not retained	1431	0.293501	-35.7	-11.31	0.0480475
HsaINT0000742	not retained	3779	0.381847	-23.7	-12.19	0.0877573
HsaINT0000743	not retained	2477	0.311264	-22.21	-26	0.0760682
HsaINT0000744	not retained	996	0.295181	-28.84	7.85	0.0560402
HsaINT0000745	not retained	5282	0.365581	-22.21	-26.97	0.0424902
HsaINT0000746	not retained	2411	0.314807	-21.45	-19.24	0.028803
HsaINT0000747	not retained	438	0.257991	-28.72	-12.49	0.0214635
HsaINT0000748	not retained	1024	0.391602	-33.96	-24.35	0.0989082
HsaINT0000749	not retained	257	0.330739	-13.67	-11.01	0.0262646
HsaINT0000750	not retained	948	0.342827	-26.45	-7.45	0.0278143
HsaINT0000751	not retained	1242	0.369565	-26.95	-8.84	0.052504
HsaINT0000752	not retained	2988	0.403949	-26.01	-11.36	0.0347152
HsaINT0000753	not retained	1484	0.353774	-21.97	-12.93	0.016031
HsaINT0000754	not retained	399	0.35589	-22.03	-7.62	0.0516767
HsaINT0000755	not retained	3107	0.377856	-35.64	-25.5	0.177627
HsaINT0000756	not retained	2493	0.380666	-20.3	-11.08	0.0209623
HsaINT0000757	not retained	1900	0.359474	-30.81	-12.16	0.0221821
HsaINT0000758	not retained	2769	0.400506	-14.12	-6.2	0.0202304
HsaINT0000759	not retained	1118	0.350626	-21.41	-14.06	0.0185769
HsaINT0000760	not retained	274	0.226277	-29.34	-2.95	0.0614453
HsaINT0000761	not retained	4977	0.380952	-22.22	-1.75	0.344171
HsaINT0000762	not retained	1600	0.37625	-16.18	-8.35	0.0185556
HsaINT0000763	not retained	1206	0.384743	-26.16	1.99	0.0179925
HsaINT0000764	not retained	693	0.380952	-17.95	-6.83	0.0186465
HsaINT0000765	not retained	617	0.356564	-30.17	-15.51	0.0186467
HsaINT0000766	not retained	1045	0.29378	-32.05	-5.62	0.0242364
HsaINT0000767	not retained	901	0.36737	-36.85	-9.08	0.0236648
HsaINT0000768	not retained	442	0.282805	-37.08	-17.91	0.0393824
HsaINT0000769	not retained	520	0.353846	-22.04	-11.21	0.0266346
HsaINT0000770	not retained	76	0.513158	-22.08	-20.07	0.0939737
HsaINT0000771	not retained	929	0.314316	-21.35	-21.22	0.0296943
HsaINT0000772	not retained	198	0.40404	-22.91	-17.58	0.0226414
HsaINT0000773	not retained	1727	0.383903	-38.05	-27.05	0.0159074
HsaINT0000774	not retained	1800	0.374444	-20.44	-23.78	0.0143272
HsaINT0000775	not retained	135	0.355556	-29.89	-18.51	0.0849111
HsaINT0000776	not retained	1349	0.429207	-30.13	-18.49	0.017685
HsaINT0000777	not retained	771	0.377432	-25.93	-4.59	0.0261051
HsaINT0000778	not retained	3889	0.367447	-25.11	-11.13	0.0255395
HsaINT0000779	not retained	805	0.35528	-24.3	-3.34	0.0271081
HsaINT0000780	not retained	3583	0.303098	-21.78	-10.55	0.0414485
HsaINT0000781	not retained	1480	0.286486	-21.07	-6.98	0.0388527
HsaINT0000782	not retained	1028	0.577821	-21.93	-8.07	0.0298599
HsaINT0000783	not retained	735	0.545578	-30.52	-7.46	0.073698
HsaINT0000784	not retained	257	0.673152	-31.11	-11.55	0.0188405
HsaINT0000785	not retained	998	0.57515	-22.39	-21.19	0.0312846
HsaINT0000786	not retained	395	0.681013	-19.8	-11.7	0.0385671
HsaINT0000787	not retained	132	0.719697	-10.99	-11.86	0.0474924
HsaINT0000788	not retained	74	0.743243	-35.52	-13.63	0.0961892
HsaINT0000789	not retained	1240	0.579839	-15.84	-21.87	0.1064
HsaINT0000790	not retained	260	0.6	-6.32	-20.45	0.0320269
HsaINT0000791	not retained	1483	0.593392	-42.73	-14.62	0.298218
HsaINT0000792	not retained	102	0.676471	-37.24	-24.24	0.0601667
HsaINT0000793	not retained	82	0.695122	-31.44	-7.64	0.116049
HsaINT0000794	not retained	154	0.62987	-35.57	-5.83	0.043487
HsaINT0000795	not retained	355	0.543662	-17	-12.58	0.0296028
HsaINT0000796	not retained	87	0.678161	-14.21	-21.27	0.0725977
HsaINT0000797	not retained	1042	0.607486	-38.05	-13.48	0.106014
HsaINT0000798	not retained	256	0.613281	-31.91	-8.54	0.0486172
HsaINT0000799	not retained	169	0.615385	-12.58	-18.29	0.00279882
HsaINT0000800	not retained	82	0.658537	-19.87	-9.78	0.0545732
HsaINT0000801	not retained	228	0.600877	-24.9	-12.46	0.0677018
HsaINT0000802	not retained	85	0.623529	-18.87	-12.14	0.0685882
HsaINT0000803	not retained	218	0.642202	-24.99	-24.72	0.0178532
HsaINT0000804	not retained	227	0.656388	-30.44	-25.34	0.0370308
HsaINT0000805	not retained	555	0.554955	-14.79	-7.5	0.0141099
HsaINT0000806	not retained	126	0.722222	-28.87	-11.8	0.0413254
HsaINT0000807	not retained	86	0.639535	-10.99	-10.9	0.0717791
HsaINT0000808	not retained	407	0.560197	-35.87	-7.73	0.0222752
HsaINT0000809	not retained	229	0.58952	-25.79	-23.54	0.0492358
HsaINT0000810	not retained	485	0.472165	-13.18	-6.87	0.0531361
HsaINT0000811	not retained	86	0.662791	-18.87	-16.28	0.0672442
HsaINT0000812	not retained	348	0.479885	-17.25	-10.49	0.0303276
HsaINT0000813	not retained	72	0.541667	-33.19	-12.2	0.126694
HsaINT0000814	not retained	82	0.621951	-7.84	-14.2	0.0779146
HsaINT0000815	not retained	91	0.725275	-42.73	-5.88	0.104132
HsaINT0000816	not retained	2696	0.509273	-31.33	-21.5	0.0322292
HsaINT0000817	not retained	283	0.660777	-24.99	-10.07	0.0341413
HsaINT0000818	not retained	1230	0.634959	-24.9	-12.41	0.00727642
HsaINT0000819	not retained	81	0.716049	-36.36	-10.36	0.118778
HsaINT0000820	not retained	297	0.69697	-17.27	-14.06	0.0374411
HsaINT0000821	not retained	677	0.610044	-28.47	-21.7	0.0177858
HsaINT0000822	not retained	98	0.755102	-24.5	-10.41	0.0648469
HsaINT0000823	not retained	138	0.710145	-11.3	-7.47	0.0196522
HsaINT0000824	not retained	348	0.594828	-11.89	-7.17	0.0148879
HsaINT0000825	not retained	214	0.64486	-27.23	-12.49	0.0204486
HsaINT0000826	not retained	82	0.646341	-21.24	-11.09	0.1325
HsaINT0000827	not retained	251	0.649402	-15.84	-19.04	0.0240438
HsaINT0000828	not retained	13179	0.37886	-16.75	0.16	0.0602201
HsaINT0000829	not retained	2400	0.412083	-22.21	-27.46	0.0105671
HsaINT0000830	not retained	749	0.251001	-23.61	-18.45	0.0115154
HsaINT0000831	not retained	1905	0.381102	-30.56	-4.44	0.094179
HsaINT0000833	not retained	595	0.334454	-24.6	-17.63	0.013721
HsaINT0000834	not retained	9481	0.378863	-23.31	-9.86	0.119896
HsaINT0000835	not retained	1576	0.310914	-23.98	-10.83	0.0211428
HsaINT0000836	not retained	2544	0.360849	-17.87	-20.47	0.028068
HsaINT0000837	not retained	421	0.334917	-21.03	-13.2	0.0243397
HsaINT0000838	not retained	7699	0.347578	-19.88	-11.87	0.0862265
HsaINT0000839	not retained	976	0.324795	-32.65	-17.05	0.0118627
HsaINT0000840	not retained	569	0.279438	-22.44	-10.26	0.0192478
HsaINT0000841	not retained	2576	0.354814	-22.21	-13.48	0.0323698
HsaINT0000842	not retained	3982	0.337519	-19.69	-11.1	0.0377632
HsaINT0000843	not retained	205	0.268293	-27.06	0.53	0.0623122
HsaINT0000844	not retained	1701	0.349794	-35.93	-2.3	0.0154227
HsaINT0000845	not retained	799	0.420526	-17.62	-4.15	0.0195169
HsaINT0000846	not retained	448	0.28125	-20.83	-3.59	0.0335625
HsaINT0000847	not retained	1071	0.378151	-23.03	-5.96	0.00846125
HsaINT0000848	not retained	618	0.377023	-26.08	-8.45	0.0202945
HsaINT0000849	not retained	651	0.393241	-36.85	-11.23	0.00962212
HsaINT0000850	not retained	3642	0.340472	-26.01	-5.6	0.102213
HsaINT0000851	not retained	3440	0.466279	-21.12	-6.5	0.0325904
HsaINT0000852	not retained	815	0.430675	-29.61	-6.65	0.011935
HsaINT0000853	not retained	73	0.589041	-19.35	-29.23	0.101493
HsaINT0000854	not retained	726	0.371901	-36.43	-21.27	0.00990771
HsaINT0000855	not retained	213	0.450704	-22.7	-16.05	0.0243239
HsaINT0000856	not retained	5480	0.366788	-35.79	-20.61	0.131432
HsaINT0000857	not retained	1343	0.372301	-21.6	-32.88	0.0106955
HsaINT0000859	not retained	3679	0.31938	-25.53	-20.72	0.0344469
HsaINT0000860	not retained	653	0.356815	-25.7	-3.68	0.0156018
HsaINT0000861	not retained	2585	0.386074	-20.08	-10.27	0.03833
HsaINT0000862	not retained	326	0.279141	-38.28	-3.14	0.0363436
HsaINT0000863	not retained	985	0.317766	-27.74	-9.57	0.0149005
HsaINT0000864	not retained	3046	0.344058	-15.36	-2.27	0.0152951
HsaINT0000865	not retained	9726	0.369936	-35.55	-8.74	0.122154
HsaINT0000866	not retained	2880	0.379514	-22.21	-26.44	0.0112927
HsaINT0000867	not retained	523	0.267686	-33.49	-20.08	0.051738
HsaINT0000868	not retained	719	0.382476	-32.11	-10.18	0.0215675
HsaINT0000869	not retained	190	0.289474	-31.25	-27.88	0.0504632
HsaINT0000870	not retained	215	0.293023	-28.18	-11.01	0.0354465
HsaINT0000871	not retained	508	0.358268	-17.07	-16.02	0.0287264
HsaINT0000872	not retained	2023	0.331686	-29.23	-10.1	0.0125961
HsaINT0000873	not retained	2352	0.336735	-25.98	-11.32	0.0167589
HsaINT0000874	not retained	1155	0.308225	-28.44	-11.26	0.0218156
HsaINT0000875	not retained	1808	0.339602	-20.16	-13.59	0.0200697
HsaINT0000876	not retained	1540	0.301948	-32.65	-17.23	0.0235487
HsaINT0000877	not retained	623	0.321027	-10.51	-16.31	0.03213
HsaINT0000878	not retained	1265	0.321739	-30.9	-13.74	0.0288727
HsaINT0000879	not retained	4169	0.387863	-35.63	-2.78	0.0295603
HsaINT0000880	not retained	3740	0.363904	-24.66	-4.03	0.0173053
HsaINT0000881	not retained	189	0.291005	-26.83	-0.37	0.0929259
HsaINT0000882	not retained	11744	0.386069	-37.08	-1.43	0.0173429
HsaINT0000883	not retained	2810	0.417438	-21.74	-4.98	0.0108075
HsaINT0000884	not retained	749	0.416555	-19.06	1.2	0.0429079
HsaINT0000885	not retained	1217	0.36894	-22.21	-7.74	0.0144782
HsaINT0000886	not retained	906	0.401766	-27.13	-14.36	0.0420817
HsaINT0000887	not retained	3946	0.379625	-24.28	-6.22	0.0968368
HsaINT0000888	not retained	694	0.397695	-36.85	-5.49	0.0211844
HsaINT0000889	not retained	2702	0.391192	-33.5	-20.78	0.00664397
HsaINT0000890	not retained	1035	0.475362	-29.61	-7.05	0.0551768
HsaINT0000891	not retained	73	0.60274	-19.35	-24.36	0.118521
HsaINT0000892	not retained	709	0.328632	-30.67	-21.27	0.0195543
HsaINT0000893	not retained	206	0.504854	-24.46	-24.31	0.0288398
HsaINT0000894	not retained	1067	0.432052	-18.37	-27.42	0.0107554
HsaINT0000895	not retained	6371	0.403547	-21.6	-21.23	0.0921388
HsaINT0000897	not retained	571	0.311734	-27.23	-19.78	0.0226392
HsaINT0000898	not retained	781	0.363636	-25.7	-2.66	0.0154558
HsaINT0000899	not retained	7687	0.368935	-28.06	-14.99	0.0838655
HsaINT0000900	not retained	228	0.315789	-26.7	-1.76	0.0674386
HsaINT0000901	not retained	1372	0.357143	-27.74	-11.12	0.0943703
HsaINT0000902	not retained	1449	0.385783	-26.29	-6.7	0.0698357
HsaINT0000904	not retained	2922	0.369952	-33.9	-14.36	0.053244
HsaINT0000905	not retained	146	0.328767	-25.53	-15.43	0.124411
HsaINT0000906	not retained	171	0.321637	-16.51	-25.09	0.0584795
HsaINT0000907	not retained	116	0.431034	-33.07	-21.44	0.0824914
HsaINT0000908	not retained	332	0.36747	-18.26	-9.24	0.0412741
HsaINT0000909	not retained	3323	0.396028	-27.6	-11.23	0.0670379
HsaINT0000910	not retained	863	0.316338	-24.83	-9.86	0.0351333
HsaINT0000911	not retained	547	0.310786	-33.11	-22.07	0.0380695
HsaINT0000912	not retained	2664	0.400901	-27.89	-30.29	0.0182909
HsaINT0000913	not retained	2011	0.416708	-13.39	-2.68	0.0181507
HsaINT0000914	not retained	564	0.625887	-33.4	-23.17	0.0251294
HsaINT0000915	not retained	2726	0.421497	-23.87	-14.36	0.0203639
HsaINT0000916	not retained	4960	0.378831	-21.72	-34.17	0.0384889
HsaINT0000917	not retained	10417	0.3813	-25.81	-15.51	0.151416
HsaINT0000918	not retained	1309	0.405653	-27.91	-13.38	0.0300099
HsaINT0000919	not retained	2660	0.40188	-8.55	-10	0.0453523
HsaINT0000920	not retained	1080	0.37963	-16.51	-12.61	0.0475287
HsaINT0000921	not retained	5749	0.397113	-31.44	-20.49	0.0211781
HsaINT0000922	not retained	3231	0.412256	-27.17	-11.42	0.0480932
HsaINT0000923	not retained	1447	0.422944	-24.06	-24	0.035593
HsaINT0000924	not retained	4302	0.328452	-16.4	-11.38	0.0643773
HsaINT0000925	not retained	10085	0.383639	-30.41	-3.73	0.0398332
HsaINT0000926	not retained	15288	0.37016	-34.54	-6.44	0.0715921
HsaINT0000927	not retained	3195	0.389358	-38.05	-23.49	0.0476598
HsaINT0000928	not retained	543	0.379374	-23.95	-16.26	0.0575414
HsaINT0000929	not retained	4682	0.38317	-20.64	-12.91	0.0783044
HsaINT0000930	not retained	7330	0.335061	-35.79	-17.58	0.0524109
HsaINT0000931	not retained	8701	0.446385	-28.36	-20.43	0.0196197
HsaINT0000935	not retained	1532	0.463446	-22.86	-9.68	0.0164537
HsaINT0000936	not retained	5127	0.437098	-27.32	-14.19	0.0285052
HsaINT0000937	not retained	1484	0.395553	-27.44	-17.29	0.0370775
HsaINT0000938	not retained	1014	0.390533	-18.1	1.52	0.0174684
HsaINT0000939	not retained	7724	0.425686	-32.73	-20.54	0.05472
HsaINT0000940	not retained	1227	0.484923	-14.9	-3.72	0.0137873
HsaINT0000941	not retained	2890	0.450519	-29.89	-3.21	0.0198924
HsaINT0000942	not retained	1112	0.419065	-24.3	-25.2	0.0159991
HsaINT0000944	not retained	6130	0.377651	-22.67	-10.86	0.123496
HsaINT0000946	not retained	2736	0.271564	-18.63	-28.43	0.063417
HsaINT0000948	not retained	1631	0.358676	-32.3	-9.9	0.0361662
HsaINT0000950	not retained	859	0.330617	-12.25	-36.05	0.0611851
HsaINT0000951	not retained	4118	0.380767	-20.71	-20.18	0.0768543
HsaINT0000952	not retained	6077	0.353135	-34.21	-27.72	0.0427586
HsaINT0000953	not retained	13002	0.361252	-16.83	-27.46	0.14865
HsaINT0000954	not retained	1250	0.38	-25.31	-18.97	0.0517176
HsaINT0000955	not retained	90	0.255556	-24.57	-6.37	0.136233
HsaINT0000956	not retained	8171	0.345123	-21.72	-38.98	0.0921952
HsaINT0000957	not retained	804	0.431592	-21.34	-17.78	0.045903
HsaINT0000958	not retained	2650	0.437358	-17.8	-7.75	0.040294
HsaINT0000959	not retained	1514	0.364597	-27.11	-33.34	0.132061
HsaINT0000960	not retained	3302	0.350394	-15.53	-23.79	0.105055
HsaINT0000961	not retained	2352	0.380527	-27.91	-8.06	0.0570077
HsaINT0000962	not retained	834	0.338129	-15.93	-24.44	0.0653729
HsaINT0000963	not retained	2423	0.4156	-24.89	-19.46	0.0521684
HsaINT0000964	not retained	792	0.334596	-26.94	-4.95	0.142133
HsaINT0000965	not retained	16549	0.368844	-20.91	-21.6	0.122603
HsaINT0000966	not retained	1152	0.376736	-24.74	-2.67	0.0435078
HsaINT0000967	not retained	1466	0.366303	-22.46	-18.22	0.0290866
HsaINT0000968	not retained	2785	0.362657	-10.78	-8.39	0.0573325
HsaINT0000969	not retained	4516	0.360496	-33.19	-25.62	0.0616492
HsaINT0000970	not retained	162	0.734568	-23.69	-13.74	0.167858
HsaINT0000971	not retained	1088	0.289522	-20.06	-9.16	0.0574136
HsaINT0000972	not retained	218	0.293578	-25.81	-11.87	0.0471468
HsaINT0000973	not retained	2916	0.341907	-22.67	-6.21	0.0539067
HsaINT0000974	not retained	361	0.307479	-27.93	-9.45	0.0416925
HsaINT0000975	not retained	8101	0.378225	-30.82	-14.34	0.0690847
HsaINT0000976	not retained	4483	0.384341	-24.6	-11.75	0.0408445
HsaINT0000977	not retained	2697	0.368928	-39.2	-11.76	0.0340953
HsaINT0000978	not retained	1680	0.397024	-14.58	-16.85	0.0207369
HsaINT0000979	not retained	2045	0.417115	-11.89	-2.09	0.0290137
HsaINT0000980	not retained	1377	0.400145	-27.34	-20.6	0.0159862
HsaINT0000981	not retained	2710	0.389668	-33.04	-18.43	0.109253
HsaINT0000982	not retained	1021	0.439765	-28.41	-25	0.0291567
HsaINT0000983	not retained	3594	0.383695	-21.74	-17.59	0.0182359
HsaINT0000984	not retained	1583	0.34681	-37.01	-9.76	0.0318263
HsaINT0000985	not retained	2500	0.3788	-16.25	-13.71	0.0356072
HsaINT0000986	not retained	1001	0.333666	-27.5	-19.66	0.0341389
HsaINT0000987	not retained	1521	0.422091	-29.52	-13.93	0.0203287
HsaINT0000988	not retained	832	0.360577	-22.19	-18.57	0.0511334
HsaINT0000989	not retained	9712	0.40383	-30.41	-12.14	0.101692
HsaINT0000990	not retained	8165	0.381139	-21.95	-6.92	0.0655412
HsaINT0000991	not retained	1399	0.330951	-28.21	-22.94	0.0437327
HsaINT0000992	not retained	1149	0.372498	-24.18	-17.33	0.125826
HsaINT0000993	not retained	1530	0.398039	-25.13	-11.02	0.0489366
HsaINT0000994	not retained	2762	0.381245	-24.02	-25.31	0.102325
HsaINT0000995	not retained	2058	0.32896	-29.34	-2.69	0.0290578
HsaINT0000999	not retained	4029	0.372053	-14.43	0.01	0.0616744
HsaINT0001000	not retained	12570	0.363405	-16.14	-7.42	0.0911578
HsaINT0001001	not retained	1274	0.3854	-30.77	-7.23	0.127212
HsaINT0001002	not retained	128	0.28125	-22.6	-6.24	0.143289
HsaINT0001003	not retained	4588	0.370096	-26.49	-9.09	0.11557
HsaINT0001005	not retained	18208	0.378899	-19.5	-14.1	0.0990074
HsaINT0001006	not retained	3820	0.374607	-15.17	1.34	0.0558364
HsaINT0001007	not retained	1174	0.358603	-18.55	-12.22	0.0490784
HsaINT0001008	not retained	10527	0.396694	-31.19	-11.43	0.0651516
HsaINT0001009	not retained	3737	0.358309	-38.5	-8.84	0.0566141
HsaINT0001010	not retained	2157	0.437645	-27.2	-15.73	0.0462272
HsaINT0001011	not retained	7921	0.416109	-24.44	-13.65	0.090098
HsaINT0001012	not retained	1920	0.367708	-17.22	-6.36	0.046075
HsaINT0001016	not retained	85	0.317647	-12.23	-6.82	0.1074
HsaINT0001024	not retained	317	0.48265	-28.84	-19.21	0.164457
HsaINT0001025	not retained	87	0.505747	-20.6	-10.48	0.098069
HsaINT0001026	not retained	112	0.5625	-34.29	-28.82	0.101562
HsaINT0001027	not retained	175	0.554286	-23.47	-30.71	0.0719714
HsaINT0001028	not retained	516	0.544574	-25.6	-7.99	0.11656
HsaINT0001029	not retained	1278	0.507825	-31.15	-15.27	0.116657
HsaINT0001030	not retained	110	0.536364	-13.39	-4.79	0.0885727
HsaINT0001031	not retained	235	0.52766	-32.19	-8.94	0.0678553
HsaINT0001032	not retained	82	0.597561	-26.07	-17.19	0.0754146
HsaINT0001033	not retained	183	0.557377	-20.89	-25.31	0.0677541
HsaINT0001034	not retained	837	0.51135	-27.02	-26.06	0.0390585
HsaINT0001035	not retained	186	0.586022	-18.89	-16.07	0.0722043
HsaINT0001036	not retained	183	0.63388	-18.73	-18.88	0.0631257
HsaINT0001037	not retained	914	0.466083	-27.67	-14.7	0.025244
HsaINT0001038	not retained	462	0.528139	-23.36	1.99	0.0371861
HsaINT0001039	not retained	202	0.534653	-27.86	-10.17	0.0489109
HsaINT0001040	not retained	169	0.526627	-15.08	-10.61	0.046858
HsaINT0001041	not retained	159	0.603774	-26.04	-27.13	0.0668868
HsaINT0001042	not retained	41270	0.376763	-31.41	-14.7	0.173186
HsaINT0001043	not retained	910	0.407692	-36.91	-5.41	0.154
HsaINT0001044	not retained	154	0.298701	-37.01	-33.94	0.368506
HsaINT0001045	not retained	3765	0.332271	-27.54	-13.36	0.111744
HsaINT0001046	not retained	2638	0.3279	-33.3	-14.82	0.128852
HsaINT0001047	not retained	1997	0.349524	-15.23	-16.21	0.115983
HsaINT0001048	not retained	6637	0.346542	-18.54	-8.85	0.143203
HsaINT0001049	not retained	1781	0.316115	-20	-15.03	0.236943
HsaINT0001050	not retained	13824	0.35489	-25.47	-42.64	0.183306
HsaINT0001051	not retained	22287	0.345403	-30.82	-11.48	0.140454
HsaINT0001052	not retained	891	0.297419	-25.58	-7.9	0.277523
HsaINT0001053	not retained	1405	0.348043	-32.13	-6.8	0.222729
HsaINT0001054	not retained	91	0.285714	-25.17	-14.7	0.312791
HsaINT0001055	not retained	2005	0.330673	-20.74	-11.62	0.181473
HsaINT0001056	not retained	986	0.31643	-37.96	-16.54	0.166808
HsaINT0001057	not retained	4994	0.502203	-23.11	-6.54	0.046846
HsaINT0001058	not retained	196	0.658163	-28.47	-11.43	0.048699
HsaINT0001059	not retained	193	0.658031	-26.49	-10.09	0.0461399
HsaINT0001060	not retained	176	0.619318	-24.53	-11.73	0.0467898
HsaINT0001061	not retained	728	0.581044	-28.92	-13.86	0.014581
HsaINT0001062	not retained	1862	0.612782	-23.2	-5.25	0.0248668
HsaINT0001063	not retained	987	0.544073	-27.68	-4.76	0.0158379
HsaINT0001064	not retained	355	0.614085	-33.07	-5.06	0.0495465
HsaINT0001065	not retained	76	0.697368	-24.45	-19.88	0.0936184
HsaINT0001066	not retained	124	0.572581	-23.25	-7.24	0.0835484
HsaINT0001067	not retained	751	0.587217	-22.39	-7.01	0.0285579
HsaINT0001068	not retained	139	0.57554	-25.95	-16.8	0.045705
HsaINT0001069	not retained	105	0.638095	-22.97	-6.41	0.105067
HsaINT0001070	not retained	373	0.63807	-35.78	-20.17	0.0316247
HsaINT0001071	not retained	3618	0.572968	-14.74	-8.31	0.0238372
HsaINT0001072	not retained	5964	0.550302	-29.06	-16.94	0.0517264
HsaINT0001073	not retained	2020	0.536634	-15.41	-20.36	0.039847
HsaINT0001074	not retained	9069	0.491565	-33.78	-25.17	0.0648235
HsaINT0001075	not retained	532	0.62218	-24.15	-13.38	0.0732932
HsaINT0001076	not retained	958	0.604384	-22.59	-18.79	0.0497557
HsaINT0001077	not retained	2401	0.543524	-12.59	-17.19	0.0155423
HsaINT0001079	not retained	522	0.545977	-14.7	-14.18	0.0408697
HsaINT0001080	not retained	4679	0.468904	-24.02	-7.83	0.0614503
HsaINT0001081	not retained	2943	0.453619	-14.77	-20.55	0.0738437
HsaINT0001090	not retained	58016	0.477679	-13.12	-17.33	0.0398543
HsaINT0001091	not retained	4420	0.466742	-36.99	-7.84	0.0266532
HsaINT0001092	not retained	3275	0.464427	-22.68	1.86	0.0427521
HsaINT0001093	not retained	11860	0.479258	-35.57	-22.29	0.0269907
HsaINT0001094	not retained	3339	0.458221	-26.57	-11.9	0.0250099
HsaINT0001095	not retained	4596	0.506745	-26.75	-21.04	0.0288322
HsaINT0001096	not retained	2950	0.501356	-9.43	-10.6	0.0150214
HsaINT0001098	not retained	12038	0.500748	-11.64	-4.5	0.0865886
HsaINT0001099	not retained	4020	0.523881	-21.4	-6.81	0.0354495
HsaINT0001100	not retained	4501	0.497223	-28.47	-10.22	0.0235665
HsaINT0001101	not retained	1783	0.471116	-31	-6.37	0.0244605
HsaINT0001102	not retained	3183	0.486648	-10.04	-28.78	0.036574
HsaINT0001103	not retained	6898	0.468687	-19.87	-7.09	0.0322798
HsaINT0001104	not retained	2614	0.465953	-15.91	-17.01	0.0230715
HsaINT0001105	not retained	894	0.454139	-22.6	-12.37	0.0190996
HsaINT0001106	not retained	5877	0.466735	-15.24	-18.11	0.14495
HsaINT0001107	not retained	2414	0.495029	-11.82	-17.69	0.017517
HsaINT0001108	not retained	1969	0.478415	-15.84	-10.35	0.0192971
HsaINT0001109	not retained	1719	0.503781	-13.61	-0.28	0.0141728
HsaINT0001110	not retained	2614	0.481637	-13.34	-5.75	0.0231335
HsaINT0001111	not retained	4589	0.495097	-20.7	-7.13	0.0159327
HsaINT0001112	not retained	1867	0.527049	-21.4	-27.5	0.0232726
HsaINT0001113	not retained	16487	0.482683	-37.14	-3.62	0.0182601
HsaINT0001114	not retained	3301	0.46289	-4.05	-9.52	0.0230482
HsaINT0001115	not retained	7846	0.489166	-32.72	-8.68	0.0302841
HsaINT0001116	not retained	1155	0.480519	-27.09	-17.17	0.0276779
HsaINT0001117	not retained	2128	0.520207	-10.21	-7.25	0.019515
HsaINT0001119	not retained	1260	0.530952	-24.16	-6.87	0.0389262
HsaINT0001120	not retained	434	0.557604	-18.12	-6.61	0.042871
HsaINT0001121	not retained	186	0.634409	-43.75	-9.71	0.134629
HsaINT0001122	not retained	284	0.59507	-31.05	-10.93	0.0288662
HsaINT0001123	not retained	334	0.580838	-27.58	-8.69	0.0277036
HsaINT0001124	not retained	801	0.574282	-28.51	-8.01	0.03199
HsaINT0001125	not retained	275	0.538182	-18.82	-11.2	0.0156
HsaINT0001126	not retained	943	0.533404	-27.03	-7.85	0.034
HsaINT0001127	not retained	80	0.5875	-13.18	-23.81	0.122925
HsaINT0001128	not retained	217	0.56682	-14.04	-9.56	0.0605945
HsaINT0001129	not retained	394	0.560914	-22.3	-8.62	0.0437487
HsaINT0001130	not retained	902	0.497783	-18.12	-10.71	0.0269545
HsaINT0001131	not retained	185	0.518919	-15.19	-11.03	0.0646
HsaINT0001132	not retained	1686	0.477461	-18.53	-22.23	0.129416
HsaINT0001133	not retained	610	0.495082	-20.1	-24.19	0.0507721
HsaINT0001134	not retained	3066	0.500326	-14.47	-9.46	0.0678134
HsaINT0001135	not retained	1009	0.511397	-22.39	-14.94	0.114539
HsaINT0001136	not retained	773	0.513583	-22.96	-5.67	0.0168629
HsaINT0001137	not retained	148	0.513514	-23.81	-11.63	0.0913041
HsaINT0001141	not retained	2748	0.443959	-13.43	-19.37	0.056353
HsaINT0001142	not retained	2000	0.3975	-35.32	-16.39	0.0358495
HsaINT0001144	not retained	1649	0.48393	-17.46	-11.26	0.0242365
HsaINT0001145	not retained	2249	0.443308	-26.79	-23.53	0.0160018
HsaINT0001146	not retained	1161	0.535745	-15.97	-37.93	0.0290586
HsaINT0001147	not retained	5092	0.458366	-18.92	-11.45	0.0527097
HsaINT0001149	not retained	110	0.563636	-17.79	-5.45	0.0796455
HsaINT0001150	not retained	2326	0.424764	-30.23	-4.83	0.0217979
HsaINT0001151	not retained	5753	0.50252	-28.36	-7.7	0.0276294
HsaINT0001152	not retained	1483	0.475388	-18.51	-16.53	0.0260796
HsaINT0001153	not retained	1506	0.533201	-18.35	-16.09	0.0117935
HsaINT0001154	not retained	4290	0.452448	-14.42	-15.78	0.0245592
HsaINT0001155	not retained	670	0.520896	-15.08	-10.62	0.0219418
HsaINT0001156	not retained	2444	0.427987	-21.7	-5.6	0.0587111
HsaINT0001157	not retained	129	0.612403	-31.95	-16.7	0.110062
HsaINT0001164	not retained	2243	0.449398	-26.08	-17.06	0.0185029
HsaINT0001167	not retained	2372	0.488617	-23.87	-16.77	0.0131825
HsaINT0001181	not retained	2385	0.394969	-24.58	-10.16	0.0736361
HsaINT0001182	not retained	459	0.427015	-36.23	-20.7	0.137593
HsaINT0001183	not retained	1106	0.487342	-24.3	-20.74	0.0420371
HsaINT0001184	not retained	1034	0.44971	-17.47	-15.24	0.154291
HsaINT0001185	not retained	1519	0.438446	-23.58	-6.85	0.0828631
HsaINT0001186	not retained	107	0.429907	-36.85	-16.32	0.133505
HsaINT0001188	not retained	1350	0.453333	-34.29	-9.53	0.0379333
HsaINT0001193	not retained	4174	0.482032	-15.67	-17.74	0.0288594
HsaINT0001200	not retained	1730	0.39711	-17.25	-7.47	0.0401035
HsaINT0001201	not retained	1108	0.456679	-23.11	-20.29	0.0565018
HsaINT0001202	not retained	1936	0.383264	-18.12	-7.74	0.0589592
HsaINT0001203	not retained	561	0.490196	-31.99	-6.44	0.0250321
HsaINT0001204	not retained	1904	0.465861	-11.74	-6.72	0.0403277
HsaINT0001205	not retained	1317	0.479119	-31.13	-14.21	0.0287175
HsaINT0001206	not retained	1415	0.446643	-17.48	-9.9	0.0292339
HsaINT0001207	not retained	4163	0.421811	-18.12	-10.33	0.0881264
HsaINT0001208	not retained	1305	0.384674	-15.79	-9.31	0.0661954
HsaINT0001209	not retained	131	0.412214	-18.12	-9.3	0.129
HsaINT0001210	not retained	11037	0.430189	-21.67	-7.11	0.0957762
HsaINT0001211	not retained	7452	0.424718	-23.08	-4.73	0.0933963
HsaINT0001212	not retained	282	0.496454	-16.94	-11.62	0.0369184
HsaINT0001213	not retained	759	0.416337	-18.75	-28.91	0.0396126
HsaINT0001214	not retained	146	0.465753	-15.63	-10.74	0.109158
HsaINT0001215	not retained	2248	0.427936	-18.72	-7.74	0.0503465
HsaINT0001216	not retained	1555	0.501608	-13.61	-8.8	0.0270225
HsaINT0001217	not retained	5676	0.599366	-24.99	-10.04	0.206417
HsaINT0001218	not retained	1705	0.425806	-26.63	-14.98	0.0391226
HsaINT0001219	not retained	421	0.429929	-24.44	-4.48	0.0517553
HsaINT0001220	not retained	1158	0.478411	-10.21	-16.74	0.0479724
HsaINT0001221	not retained	1178	0.510187	-24.9	-18.62	0.134974
HsaINT0001222	not retained	1191	0.392107	-9.43	-10.82	0.0332301
HsaINT0001223	not retained	3474	0.465458	-19.31	-21.98	0.116052
HsaINT0001224	not retained	705	0.405674	-33.17	-5.49	0.0772567
HsaINT0001225	not retained	206	0.398058	-19.83	-9.01	0.0464757
HsaINT0001226	not retained	413	0.33414	-27.47	-6.38	0.127264
HsaINT0001227	not retained	2628	0.461568	-11.68	-9.5	0.0687725
HsaINT0001228	not retained	1875	0.461333	-28.28	-10.89	0.0194917
HsaINT0001229	not retained	1015	0.473892	-39.51	-16.2	0.0292995
HsaINT0001230	not retained	3455	0.418813	-17	-10.81	0.0481586
HsaINT0001231	not retained	20850	0.491799	-9.44	-8.34	0.0521975
HsaINT0001232	not retained	1041	0.503362	-27.28	-10.91	0.0597474
HsaINT0001233	not retained	693	0.518038	-25.88	-15.92	0.0607431
HsaINT0001234	not retained	218	0.59633	-23.31	-10.55	0.113183
HsaINT0001235	not retained	898	0.562361	-21.4	-5.41	0.0194399
HsaINT0001236	not retained	227	0.581498	-42.73	-5.27	0.0586652
HsaINT0001237	not retained	740	0.625676	-26.31	-10.04	0.115445
HsaINT0001238	not retained	1554	0.567568	-27.37	-7.16	0.0226403
HsaINT0001239	not retained	2566	0.55378	-27.6	-8.24	0.0563593
HsaINT0001240	not retained	91	0.648352	-19.97	-21.81	0.139363
HsaINT0001241	not retained	105	0.666667	-31.99	-13.37	0.0938571
HsaINT0001242	not retained	420	0.557143	-23.08	-21.7	0.0428357
HsaINT0001243	not retained	335	0.602985	-24.72	-6.94	0.0186269
HsaINT0001244	not retained	220	0.6	-23.29	-9.28	0.109759
HsaINT0001245	not retained	85	0.658824	-21.93	-12.38	0.132118
HsaINT0001246	not retained	3442	0.47269	-20.83	-8.02	0.0428481
HsaINT0001247	not retained	330	0.624242	-18.12	-8.33	0.0530636
HsaINT0001248	not retained	1703	0.495009	-26.04	-19.65	0.022303
HsaINT0001249	not retained	154	0.675325	-31.33	-17.47	0.127188
HsaINT0001250	not retained	107	0.663551	-35.87	-12.99	0.114766
HsaINT0001251	not retained	187	0.609626	-18.12	-8.9	0.0559251
HsaINT0001252	not retained	1155	0.506494	-30.52	-6	0.0181039
HsaINT0001253	not retained	149	0.610738	-29.71	-12.05	0.0608322
HsaINT0001254	not retained	1578	0.503169	-23.9	-14.53	0.0437098
HsaINT0001255	not retained	3710	0.522911	-17.6	-6.68	0.0239049
HsaINT0001256	not retained	192	0.614583	-19.54	-6.94	0.0332969
HsaINT0001257	not retained	601	0.559068	-13.88	-14.77	0.0853627
HsaINT0001258	not retained	2660	0.509023	-23.11	-7.65	0.0922199
HsaINT0001259	not retained	3361	0.544481	-15.84	-7.3	0.0877185
HsaINT0001260	not retained	53487	0.45899	-30.09	-2.43	0.04493
HsaINT0001261	not retained	1560	0.416026	-32.61	-26.57	0.0161186
HsaINT0001262	not retained	8609	0.418632	-26.66	-9.18	0.0194938
HsaINT0001263	not retained	203	0.448276	-13.23	-10.9	0.0468621
HsaINT0001264	not retained	7078	0.450975	-36.2	-5.94	0.0573878
HsaINT0001265	not retained	4164	0.459414	-18.54	-14.93	0.0134753
HsaINT0001266	not retained	1639	0.446614	-15.61	-25.89	0.0141757
HsaINT0001267	not retained	730	0.447945	-27.02	-18.59	0.0429808
HsaINT0001268	not retained	393	0.368957	-16.89	-5	0.0689975
HsaINT0001269	not retained	1786	0.343225	-32.11	-9.68	0.333072
HsaINT0001270	not retained	45187	0.405825	-24.07	-14.68	0.104894
HsaINT0001271	not retained	547	0.513711	-21.23	-39.35	0.02983
HsaINT0001273	not retained	12140	0.457331	-37.24	-6.95	0.0245141
HsaINT0001274	not retained	23828	0.40784	-34.28	-9.84	0.0456301
HsaINT0001275	not retained	1094	0.458867	-35.88	-15.01	0.0240768
HsaINT0001276	not retained	1508	0.431034	-30.29	-6.64	0.022435
HsaINT0001277	not retained	1018	0.398821	-37.01	-6.75	0.0360521
HsaINT0001278	not retained	11594	0.438675	-20.05	-18.24	0.0337073
HsaINT0001279	not retained	6293	0.44764	-25	-9.87	0.0214659
HsaINT0001281	not retained	7588	0.458224	-25.9	-4.37	0.0193214
HsaINT0001282	not retained	1107	0.430894	-13.58	-9.61	0.0270949
HsaINT0001283	not retained	909	0.363036	-15.71	-1.01	0.0991958
HsaINT0001284	not retained	1350	0.392593	-26.37	-19.26	0.193913
HsaINT0001285	not retained	8802	0.422972	-19.15	-19.35	0.0542356
HsaINT0001286	not retained	9519	0.411073	-31.45	-7.71	0.0926681
HsaINT0001287	not retained	8656	0.395564	-32.92	-14.56	0.0368407
HsaINT0001288	not retained	478	0.297071	-16.51	-9.38	0.0538891
HsaINT0001289	not retained	8942	0.407291	-25.87	-20.28	0.126088
HsaINT0001290	not retained	12922	0.399706	-34.75	-21.5	0.0938338
HsaINT0001297	not retained	5597	0.450241	-10.9	-15.09	0.0651606
HsaINT0001298	not retained	3796	0.452582	-16.02	-19.29	0.026966
HsaINT0001299	not retained	2193	0.480164	-22.66	-16.36	0.0359485
HsaINT0001300	not retained	119	0.579832	-23.72	-19.63	0.281429
HsaINT0001301	not retained	1596	0.450501	-14.58	-16.56	0.0316773
HsaINT0001302	not retained	1730	0.460116	-29.71	-13.99	0.0700549
HsaINT0001303	not retained	1675	0.454328	-24.08	-19.14	0.0348096
HsaINT0001304	not retained	6462	0.445063	-17.24	-32.16	0.0622906
HsaINT0001305	not retained	1082	0.486137	-18.17	-38.86	0.134504
HsaINT0001306	not retained	286	0.594406	-18.45	-8.67	0.0478462
HsaINT0001307	not retained	1315	0.396958	-28.62	-15.3	0.034743
HsaINT0001308	not retained	90	0.555556	-14.58	-6.01	0.166311
HsaINT0001309	not retained	2242	0.40901	-24.73	-14.19	0.0379969
HsaINT0001310	not retained	1384	0.405347	-31.4	-5.98	0.0417861
HsaINT0001311	not retained	2933	0.444596	-16.44	-9.97	0.0554306
HsaINT0001312	not retained	4666	0.458637	-18.02	-22.21	0.0251387
HsaINT0001313	not retained	9075	0.466006	-24.26	-11.39	0.0512164
HsaINT0001314	not retained	1303	0.47122	-18.85	-38.21	0.0188388
HsaINT0001315	not retained	1610	0.470807	-14.19	-6.81	0.0677242
HsaINT0001316	not retained	4153	0.465928	-23.77	-21.02	0.0281961
HsaINT0001318	not retained	149	0.489933	-30.36	-13.7	0.109738
HsaINT0001319	not retained	576	0.421875	-26.37	-11.02	0.0611354
HsaINT0001320	not retained	3075	0.44813	-24.57	-5.57	0.0477281
HsaINT0001321	not retained	878	0.454442	-28.6	-25.85	0.0540125
HsaINT0001322	not retained	1567	0.500319	-32.73	-35.8	0.0382202
HsaINT0001323	not retained	5098	0.481758	-25.9	-4.62	0.0165477
HsaINT0001324	not retained	2462	0.56052	-35.94	-14.57	0.028525
HsaINT0001325	not retained	1189	0.53238	-30.9	-4.45	0.0138713
HsaINT0001326	not retained	1619	0.489191	-28.64	-4.43	0.032265
HsaINT0001327	not retained	2089	0.500718	-16.58	-9.2	0.0355323
HsaINT0001328	not retained	2028	0.535996	-23.98	-5.77	0.0124877
HsaINT0001329	not retained	215	0.562791	-18.54	-14.84	0.0959163
HsaINT0001330	not retained	3446	0.490424	-16.66	-18.29	0.0487943
HsaINT0001331	not retained	1171	0.498719	-21.73	-7.86	0.036959
HsaINT0001332	not retained	1465	0.468259	-17.77	-41.73	0.018
HsaINT0001333	not retained	2506	0.488827	-32.23	-20.8	0.0405818
HsaINT0001334	not retained	3430	0.486006	-32.5	-24.49	0.0266848
HsaINT0001335	not retained	3712	0.515086	-23.81	-3.29	0.0230143
HsaINT0001336	not retained	2430	0.48107	-13.19	-5.78	0.0300066
HsaINT0001337	not retained	1428	0.489496	-23.77	-11.89	0.0393221
HsaINT0001338	not retained	1854	0.488673	-25.82	-4.61	0.0329088
HsaINT0001339	not retained	1672	0.416866	-25.16	-16.66	0.13395
HsaINT0001340	not retained	2631	0.477005	-23.9	-31.59	0.0133725
HsaINT0001341	not retained	78	0.717949	-33.92	-8.3	0.134885
HsaINT0001342	not retained	3855	0.492088	-10.94	-20.86	0.018966
HsaINT0001344	not retained	336	0.642857	-13.39	-6.76	0.021378
HsaINT0001345	not retained	5104	0.458856	-16.66	-11.46	0.0312939
HsaINT0001346	not retained	2077	0.45065	-16.51	-21.77	0.0238946
HsaINT0001347	not retained	3325	0.476992	-18.59	-16.62	0.0453774
HsaINT0001349	not retained	1231	0.488221	-23.08	-13.52	0.0141649
HsaINT0001359	not retained	1601	0.56777	-17.67	-3	0.0441393
HsaINT0001360	not retained	10475	0.497088	-18.55	6.22	0.109234
HsaINT0001361	not retained	1244	0.508039	-17.94	1.64	0.104618
HsaINT0001362	not retained	2143	0.537564	-8.04	-16.65	0.0457797
HsaINT0001363	not retained	159	0.616352	-22.2	-22.03	0.142075
HsaINT0001364	not retained	346	0.592486	-15.63	-6.67	0.076263
HsaINT0001365	not retained	712	0.525281	-19.19	-4.86	0.0200323
HsaINT0001366	not retained	10086	0.471446	-11.06	-14.83	0.0526815
HsaINT0001367	not retained	1590	0.498113	-16.07	-28.17	0.0530698
HsaINT0001368	not retained	693	0.551227	-38.97	-10.06	0.0340664
HsaINT0001369	not retained	1033	0.541142	-31.3	-7.73	0.220295
HsaINT0001370	not retained	4663	0.490671	-16.46	-26.13	0.0353103
HsaINT0001371	not retained	647	0.499227	-19.58	-31.24	0.0533725
HsaINT0001372	not retained	2012	0.510437	-30.22	-1.8	0.0525025
HsaINT0001373	not retained	1998	0.490991	-24.27	-32.5	0.0243769
HsaINT0001374	not retained	938	0.496802	-35.86	-28.64	0.0295267
HsaINT0001375	not retained	224	0.535714	-8.16	-35.93	0.110728
HsaINT0001376	not retained	99	0.626263	-23.36	-10.96	0.123242
HsaINT0001377	not retained	1058	0.496219	-30.46	-11.81	0.0850558
HsaINT0001378	not retained	824	0.506068	-26.57	-11.67	0.0372027
HsaINT0001379	not retained	1758	0.461889	-18.35	-8.17	0.0851109
HsaINT0001380	not retained	4219	0.508651	-32.33	-6.91	0.0435305
HsaINT0001381	not retained	6496	0.4883	-15.8	-12.95	0.0170674
HsaINT0001382	not retained	541	0.584104	-33.78	-13.34	0.0594436
HsaINT0001383	not retained	370	0.624324	-29.9	-3.94	0.0550351
HsaINT0001384	not retained	146	0.664384	-29.48	-32.91	0.140534
HsaINT0001385	not retained	985	0.591878	-24.27	-14.56	0.0289188
HsaINT0001386	not retained	133	0.646617	-11.55	-11.81	0.0859098
HsaINT0001387	not retained	334	0.640719	-19.23	-9.82	0.0396617
HsaINT0001388	not retained	772	0.573834	-26.37	-19.91	0.0300855
HsaINT0001389	not retained	506	0.545455	-24.28	-5.05	0.103634
HsaINT0001390	not retained	568	0.612676	-26.24	-4.07	0.0596408
HsaINT0001391	not retained	1612	0.480769	-12.73	-27.43	0.0526427
HsaINT0001392	not retained	906	0.547461	-13.61	-11.82	0.0952748
HsaINT0001393	not retained	7204	0.459606	-18.32	-12.87	0.0881367
HsaINT0001394	not retained	4447	0.444569	-22.29	-26.36	0.0689712
HsaINT0001395	not retained	5203	0.46281	-25.78	-16.84	0.0576102
HsaINT0001396	not retained	295	0.586441	-19.84	-19.38	0.098261
HsaINT0001400	not retained	2609	0.339594	-16.25	-3.34	0.0312917
HsaINT0001401	not retained	10810	0.388067	-24.09	3.75	0.0895221
HsaINT0001402	not retained	1100	0.4	-24.03	-7.09	0.0379418
HsaINT0001403	not retained	6097	0.363621	-13.16	-16.18	0.0804674
HsaINT0001405	not retained	2923	0.318166	-31.65	-9.65	0.0518252
HsaINT0001406	not retained	8147	0.354855	-13.16	-12.65	0.0382094
HsaINT0001407	not retained	1384	0.312139	-33.29	-21.3	0.14168
HsaINT0001408	not retained	1897	0.411703	-30.81	-14.28	0.021651
HsaINT0001409	not retained	1304	0.33819	-18.89	-42.5	0.0413942
HsaINT0001410	not retained	7080	0.357486	-20.6	-2.09	0.0373017
HsaINT0001411	not retained	7718	0.349313	-32.74	-10.91	0.0861281
HsaINT0001412	not retained	145	0.310345	-26.01	-23.11	0.1058
HsaINT0001413	not retained	3850	0.365714	-17.67	-23.13	0.0634971
HsaINT0001414	not retained	2317	0.358222	-9.07	-29.23	0.0270069
HsaINT0001415	not retained	687	0.320233	-22.1	-20.09	0.0169432
HsaINT0001416	not retained	214	0.327103	-26.89	-11.52	0.0673972
HsaINT0001417	not retained	2011	0.305818	-25.32	-8.96	0.0367941
HsaINT0001418	not retained	4143	0.379918	-19.82	2.91	0.0336539
HsaINT0001419	not retained	9017	0.383276	-21.35	-5.03	0.0939921
HsaINT0001420	not retained	10706	0.360359	-26.5	-19.02	0.0837585
HsaINT0001421	not retained	842	0.39905	-23.75	-2.13	0.0444572
HsaINT0001422	not retained	8838	0.323829	-26.59	-3.98	0.0859139
HsaINT0001423	not retained	1293	0.351895	-23.88	-33.33	0.0381485
HsaINT0001424	not retained	1040	0.364423	-32.45	-12.83	0.066499
HsaINT0001425	not retained	2486	0.347546	-29.7	-6.71	0.0709747
HsaINT0001426	not retained	2093	0.38366	-20.02	-10.36	0.0649909
HsaINT0001427	not retained	2372	0.344435	-25.07	-14.3	0.0680852
HsaINT0001428	not retained	1285	0.338521	-23.36	2.48	0.0948374
HsaINT0001429	not retained	686	0.326531	-30.52	-9.79	0.0599461
HsaINT0001430	not retained	1026	0.31384	-12.73	-25.52	0.0421979
HsaINT0001431	not retained	2601	0.341792	-25.29	-18.34	0.0745652
HsaINT0001432	not retained	1893	0.308505	-15.37	-13.7	0.0444379
HsaINT0001433	not retained	513	0.253411	-22.05	-11.15	0.0298811
HsaINT0001434	not retained	1945	0.351157	-24.11	-7.75	0.0343203
HsaINT0001435	not retained	1788	0.350112	-30.03	-18.85	0.0865453
HsaINT0001436	not retained	3065	0.612724	-20.74	-18.46	0.094983
HsaINT0001437	not retained	6698	0.507316	-28.87	-15.35	0.0162672
HsaINT0001438	not retained	90	0.666667	-27.31	-11.88	0.136611
HsaINT0001439	not retained	643	0.636081	-20.26	-20.82	0.0189378
HsaINT0001440	not retained	2840	0.586972	-1.39	-23.02	0.0922032
HsaINT0001441	not retained	336	0.633929	-21.4	-18.68	0.0379762
HsaINT0001442	not retained	2267	0.600794	-15.24	-14.7	0.0116687
HsaINT0001443	not retained	149	0.718121	-24.99	-11.85	0.0620134
HsaINT0001444	not retained	142	0.732394	-20.25	-5.19	0.0641197
HsaINT0001445	not retained	1508	0.300398	-33.15	-22.2	0.121411
HsaINT0001446	not retained	9273	0.348107	-13.23	-14.61	0.0743572
HsaINT0001447	not retained	2668	0.314468	-35.93	-11.36	0.0525813
HsaINT0001448	not retained	755	0.270199	-35.64	-9.98	0.110167
HsaINT0001449	not retained	3195	0.299844	-35.35	-3.21	0.132672
HsaINT0001450	not retained	14273	0.343656	-32.57	-8.27	0.072826
HsaINT0001451	not retained	6532	0.335273	-27.45	-34.26	0.0572399
HsaINT0001452	not retained	5693	0.35043	-19.9	1.56	0.0826883
HsaINT0001453	not retained	19584	0.380515	-21.17	-4.73	0.136438
HsaINT0001462	not retained	4302	0.381683	-25.62	-5.14	0.08641
HsaINT0001463	not retained	82	0.304878	-23.25	-8.21	0.31422
HsaINT0001464	not retained	100	0.2	-21.83	-0.7	0.18775
HsaINT0001465	not retained	1741	0.352096	-8.85	-6.68	0.0595951
HsaINT0001466	not retained	86	0.290698	-4.95	0.76	0.197872
HsaINT0001467	not retained	1208	0.334437	-30.2	-11.22	0.0485695
HsaINT0001468	not retained	7354	0.352461	-32.62	-4.76	0.0634455
HsaINT0001469	not retained	103	0.339806	-32.62	-3.81	0.12567
HsaINT0001470	not retained	96	0.302083	-22.68	-9.17	0.143344
HsaINT0001471	not retained	460	0.31087	-34.52	-5.76	0.102248
HsaINT0001472	not retained	6923	0.393904	-32.48	-10.11	0.0614624
HsaINT0001473	not retained	8503	0.359991	-14.74	-10.32	0.15073
HsaINT0001474	not retained	1849	0.342347	-28.26	-5.53	0.0529005
HsaINT0001476	not retained	2563	0.37261	-20.03	-9.85	0.0660222
HsaINT0001479	not retained	2606	0.485035	-27.37	-16.06	0.125796
HsaINT0001480	not retained	1787	0.494124	-20.28	-14.99	0.019357
HsaINT0001481	not retained	172	0.593023	-18.73	-39.42	0.140081
HsaINT0001482	not retained	507	0.583826	-34.72	-16.59	0.0504773
HsaINT0001483	not retained	717	0.527197	-20.82	-10.18	0.0383529
HsaINT0001484	not retained	456	0.539474	-31.83	-16.23	0.0557697
HsaINT0001485	not retained	320	0.525	-33.9	-12.94	0.0325969
HsaINT0001486	not retained	993	0.541793	-18.52	-21.21	0.0378902
HsaINT0001487	not retained	171	0.614035	-20.54	-23.73	0.0744386
HsaINT0001488	not retained	2080	0.506731	-27.98	-25.51	0.103009
HsaINT0001489	not retained	1480	0.483784	-20.15	-10.23	0.0241277
HsaINT0001490	not retained	353	0.594901	-30.96	-8.98	0.0706969
HsaINT0001491	not retained	655	0.540458	-26.66	-19.46	0.0299069
HsaINT0001492	not retained	1899	0.508162	-13.84	-5.87	0.0317567
HsaINT0001493	not retained	284	0.559859	-29.22	-1.44	0.0586127
HsaINT0001494	not retained	105	0.6	-23.98	-15.99	0.113695
HsaINT0001495	not retained	174	0.522989	-21.17	-15.16	0.0830747
HsaINT0001504	not retained	1089	0.286501	-9.43	-5.28	0.0860064
HsaINT0001505	not retained	2324	0.311962	-18.9	-14.19	0.0732952
HsaINT0001506	not retained	1019	0.342493	-21.69	-12.44	0.232058
HsaINT0001507	not retained	853	0.293083	-29.51	-5.65	0.0444842
HsaINT0001510	not retained	1174	0.398637	-20.79	-6.09	0.0447641
HsaINT0001513	not retained	662	0.613293	-25.18	-17.79	0.0804502
HsaINT0001514	not retained	369	0.579946	-19.54	-34.87	0.0391545
HsaINT0001515	not retained	2051	0.435397	-27.67	-15.94	0.100324
HsaINT0001516	not retained	234	0.568376	-15.73	-11.98	0.0482607
HsaINT0001517	not retained	521	0.491363	-32.67	-14.92	0.0183033
HsaINT0001519	not retained	1316	0.446809	-12.44	-27.67	0.0168701
HsaINT0001520	not retained	661	0.453858	-34.21	-8.25	0.0877867
HsaINT0001521	not retained	82	0.646341	-15	-13.66	0.144829
HsaINT0001523	not retained	840	0.397619	-29.29	-21.97	0.0287107
HsaINT0001524	not retained	2418	0.478081	-10.27	-11.72	0.0599342
HsaINT0001526	not retained	103	0.524272	-22.03	-18.59	0.0656117
HsaINT0001527	not retained	226	0.632743	-27.66	-10.85	0.208248
HsaINT0001528	not retained	110	0.481818	-26.3	-10.81	0.1161
HsaINT0001529	not retained	110	0.545455	-28.16	-7.3	0.111727
HsaINT0001530	not retained	113	0.637168	-28.47	-7.35	0.25254
HsaINT0001531	not retained	97	0.639175	-27.64	-20.47	0.0472268
HsaINT0001532	not retained	1067	0.397376	-44.37	-6.49	0.0412971
HsaINT0001533	not retained	79	0.632911	-32.62	-21.2	0.204861
HsaINT0001534	not retained	1345	0.456506	-30.51	0.06	0.0354424
HsaINT0001535	not retained	115	0.626087	-22.39	-24.96	0.0584609
HsaINT0001536	not retained	205	0.614634	-31.99	-15.57	0.0358293
HsaINT0001537	not retained	130	0.523077	-31.99	-6.48	0.1465
HsaINT0001538	not retained	141	0.567376	-35.08	-14	0.0739787
HsaINT0001539	not retained	87	0.632184	-5.97	-5.85	0.134667
HsaINT0001540	not retained	521	0.479846	-32.27	-10.13	0.103488
HsaINT0001541	not retained	220	0.486364	-34.77	-9.61	0.0899682
HsaINT0001542	not retained	99	0.535354	-43.28	1.16	0.0936768
HsaINT0001543	not retained	157	0.43949	-26.91	-16.57	0.0804713
HsaINT0001544	not retained	353	0.521246	-28.47	-6.83	0.025204
HsaINT0001545	not retained	87	0.448276	-17.17	-7.2	0.0821954
HsaINT0001546	not retained	99	0.505051	-34.22	-10.19	0.104707
HsaINT0001552	not retained	1894	0.550158	-29.64	-15.04	0.0157592
HsaINT0001553	not retained	1737	0.484168	-28.43	-13.2	0.0370178
HsaINT0001554	not retained	873	0.455899	-33.49	-4.82	0.0164903
HsaINT0001555	not retained	305	0.636066	-30.75	-7.57	0.0267213
HsaINT0001556	not retained	2885	0.567764	-30.8	-9.75	0.0180222
HsaINT0001557	not retained	1503	0.510313	-13.37	-7.76	0.0203653
HsaINT0001560	not retained	45155	0.506411	-8.53	-21.4	0.0252356
HsaINT0001561	not retained	2115	0.535225	-24.99	-20	0.00843546
HsaINT0001562	not retained	3459	0.550159	-28.16	-18.17	0.0103802
HsaINT0001563	not retained	5328	0.556494	-20.74	-7.94	0.0198673
HsaINT0001564	not retained	2140	0.615421	-19.87	-15.65	0.0323584
HsaINT0001565	not retained	1196	0.495819	-23.3	-4.82	0.0230987
HsaINT0001567	not retained	18371	0.421806	-15.56	-19.58	0.064647
HsaINT0001568	not retained	5864	0.391883	-9.22	-18.94	0.0248406
HsaINT0001569	not retained	1781	0.44694	-24.28	-21.26	0.0297041
HsaINT0001570	not retained	1716	0.391026	-25.5	-7.48	0.0192185
HsaINT0001571	not retained	1843	0.348345	-14.58	-1.5	0.0301801
HsaINT0001572	not retained	860	0.373256	-31	-5.47	0.0349686
HsaINT0001573	not retained	2195	0.398633	-26.37	-9.24	0.0239107
HsaINT0001574	not retained	7157	0.416236	-23.28	-2.31	0.0298501
HsaINT0001575	not retained	658	0.366261	-30.79	-16.12	0.0422644
HsaINT0001576	not retained	589	0.356537	-27.45	-4.73	0.0408591
HsaINT0001577	not retained	9268	0.406668	-29.65	-17.26	0.107925
HsaINT0001578	not retained	3374	0.40901	-25.82	-7.63	0.0689309
HsaINT0001579	not retained	3050	0.439344	-28.12	-13.95	0.0442223
HsaINT0001580	not retained	1403	0.411262	-28.05	-21.6	0.120016
HsaINT0001581	not retained	6036	0.402087	-20.49	-15.39	0.0318224
HsaINT0001583	not retained	224	0.611607	-27.37	-5.03	0.0642723
HsaINT0001584	not retained	103	0.699029	-41.88	-14.73	0.193466
HsaINT0001585	not retained	1297	0.492675	-18.87	-12.26	0.0196978
HsaINT0001586	not retained	152	0.618421	-15.91	-5.15	0.104816
HsaINT0001587	not retained	224	0.611607	-26.49	-10.22	0.0434955
HsaINT0001588	not retained	3822	0.489534	-5.91	-25.78	0.128645
HsaINT0001589	not retained	116	0.534483	-19.83	-25.76	0.0878276
HsaINT0001590	not retained	132	0.598485	-28.16	-10.49	0.0741742
HsaINT0001591	not retained	194	0.623711	-34.5	-18.2	0.0910773
HsaINT0001592	not retained	1413	0.517339	-6.39	-10.91	0.0814947
HsaINT0001593	not retained	111	0.594595	-18.12	-13.83	0.115964
HsaINT0001594	not retained	193	0.601036	-46.83	-8.05	0.0869275
HsaINT0001595	not retained	1219	0.480722	-37.07	-7.66	0.0309147
HsaINT0001597	not retained	581	0.605852	-32.41	-15.42	0.0477212
HsaINT0001598	not retained	2696	0.464021	-36.95	-7.38	0.0335178
HsaINT0001600	not retained	1167	0.391602	-34.81	-4.06	0.113479
HsaINT0001601	not retained	5750	0.461565	-16.49	-23.17	0.0271856
HsaINT0001602	not retained	79	0.772152	-8.41	-4.39	0.0883165
HsaINT0001603	not retained	3653	0.441829	-21.12	-22.99	0.03917
HsaINT0001604	not retained	1461	0.4846	-9.71	-4.96	0.0189966
HsaINT0001605	not retained	1363	0.470286	-30.11	-8.81	0.0364952
HsaINT0001606	not retained	456	0.390351	-22.69	5.74	0.0931206
HsaINT0001607	not retained	100	0.39	-35.63	-6.37	0.16662
HsaINT0001608	not retained	977	0.492323	-29.64	-17.32	0.0380215
HsaINT0001609	not retained	5390	0.487199	-34.77	-8.58	0.064695
HsaINT0001610	not retained	662	0.524169	-17.49	-16.84	0.0448097
HsaINT0001611	not retained	2147	0.526316	-19.83	-8.48	0.045639
HsaINT0001612	not retained	87	0.551724	-27.09	-8.38	0.115805
HsaINT0001613	not retained	1546	0.436611	-11.58	-10.44	0.0313163
HsaINT0001614	not retained	5272	0.473255	-26.59	-20.86	0.0612652
HsaINT0001615	not retained	531	0.589454	-5.35	-13.72	0.0190697
HsaINT0001616	not retained	112	0.669643	-24.9	-4.57	0.0727768
HsaINT0001617	not retained	19107	0.416915	-31.05	-18.92	0.0434645
HsaINT0001618	not retained	84	0.630952	-14.74	-8.17	0.0611905
HsaINT0001619	not retained	1480	0.467568	-24.78	3.23	0.0210939
HsaINT0001620	not retained	420	0.383333	-27.47	-5.44	0.0415286
HsaINT0001621	not retained	4378	0.489036	-18.87	-14.75	0.0511145
HsaINT0001622	not retained	343	0.428571	-21.4	-7.4	0.0376327
HsaINT0001623	not retained	188	0.505319	-35.84	-11.76	0.0909309
HsaINT0001624	not retained	152	0.578947	-14.8	-7.15	0.118184
HsaINT0001625	not retained	127	0.503937	-7.49	-12.56	0.0607717
HsaINT0001626	not retained	177	0.542373	-11.64	-15.9	0.120452
HsaINT0001627	not retained	97	0.43299	-21.69	-33.05	0.0540206
HsaINT0001628	not retained	116	0.551724	-38.02	-8.89	0.0664138
HsaINT0001629	not retained	2580	0.383721	-22.39	-11.25	0.0533984
HsaINT0001630	not retained	4296	0.346601	-11.76	-4.47	0.073182
HsaINT0001631	not retained	538	0.416357	-23.65	-5.84	0.129563
HsaINT0001632	not retained	4325	0.335723	-24.44	-6.53	0.0487572
HsaINT0001633	not retained	170	0.582353	-25.58	-33.86	0.0648294
HsaINT0001634	not retained	237	0.599156	-27.81	-2.53	0.04273
HsaINT0001635	not retained	51161	0.444616	-23.47	-14.38	0.0746597
HsaINT0001636	not retained	3204	0.458489	-12.31	-4.77	0.0308471
HsaINT0001637	not retained	1203	0.585204	-25.9	-17.26	0.0103516
HsaINT0001638	not retained	1334	0.556222	-22.75	-12.89	0.010922
HsaINT0001639	not retained	15796	0.458217	-30.94	-1.52	0.111749
HsaINT0001640	not retained	3006	0.47006	-21.35	-11.2	0.0235908
HsaINT0001641	not retained	3120	0.542628	-12.76	-20.79	0.0182051
HsaINT0001642	not retained	2077	0.538758	-35.97	-13.16	0.0119788
HsaINT0001643	not retained	5349	0.544027	-26.79	-11.42	0.0670722
HsaINT0001644	not retained	951	0.589905	-11.17	-23.31	0.0119159
HsaINT0001645	not retained	411	0.622871	-13.32	-12.16	0.0301095
HsaINT0001646	not retained	1050	0.499048	-23.72	-7.86	0.0421524
HsaINT0001650	not retained	8173	0.439863	-39.74	-7.86	0.078128
HsaINT0001651	not retained	146	0.410959	-24.44	-11.62	0.172877
HsaINT0001652	not retained	1024	0.429688	-22.39	-10.61	0.0671787
HsaINT0001653	not retained	3987	0.438676	-16.19	-11.43	0.0316338
HsaINT0001654	not retained	106	0.462264	-21.99	-6.45	0.118953
HsaINT0001655	not retained	751	0.456724	-4.05	-11.27	0.0395366
HsaINT0001656	not retained	2139	0.412342	-10.29	4.19	0.0335007
HsaINT0001657	not retained	12925	0.419652	-18.97	-10.9	0.107923
HsaINT0001658	not retained	1477	0.376439	-22.93	-8.45	0.02974
HsaINT0001659	not retained	606	0.429043	-15.17	-14.44	0.0202492
HsaINT0001660	not retained	10539	0.36104	-17.62	-5.63	0.0303076
HsaINT0001661	not retained	2666	0.547637	-34.22	-4.77	0.0260701
HsaINT0001662	not retained	176	0.573864	-11.68	-22.96	0.11321
HsaINT0001663	not retained	2018	0.480178	-24.9	-11.45	0.0246095
HsaINT0001664	not retained	207	0.570048	-15.79	-16.87	0.0469469
HsaINT0001665	not retained	1275	0.538824	-20.99	-9.93	0.0528376
HsaINT0001666	not retained	337	0.590504	-17.55	-14.99	0.0733086
HsaINT0001669	not retained	2999	0.487829	-33.82	-18.12	0.0517106
HsaINT0001670	not retained	1719	0.538685	-23.08	-10.75	0.170454
HsaINT0001671	not retained	9428	0.456513	-31.33	-9.74	0.0468798
HsaINT0001672	not retained	2676	0.480194	-11.68	-8.57	0.0205717
HsaINT0001673	not retained	2776	0.446326	-31.96	-20.87	0.0112673
HsaINT0001674	not retained	2085	0.445564	-5.97	-12	0.0339079
HsaINT0001675	not retained	1907	0.471945	-22.68	-17.5	0.0644646
HsaINT0001677	not retained	1326	0.44721	-29.64	-7.23	0.0685498
HsaINT0001678	not retained	137	0.437956	-16.44	-10.04	0.142277
HsaINT0001679	not retained	9454	0.434419	-13.18	-9.37	0.0592128
HsaINT0001680	not retained	2497	0.446536	-27.75	-6.68	0.0642415
HsaINT0001681	not retained	35155	0.429014	-14.5	-5.66	0.0943675
HsaINT0001682	not retained	3514	0.384747	-31.11	-12.02	0.0630316
HsaINT0001683	not retained	20277	0.433989	-25.18	-11.66	0.0558643
HsaINT0001685	not retained	756	0.645503	-25.29	-15.54	0.0338214
HsaINT0001686	not retained	1085	0.376037	-23.95	-14.31	0.172206
HsaINT0001687	not retained	18350	0.421035	-26.6	-21.19	0.0655679
HsaINT0001688	not retained	19689	0.427345	-22.25	-16.59	0.0685252
HsaINT0001689	not retained	4774	0.413699	-22.44	-21.31	0.0847922
HsaINT0001690	not retained	2017	0.409023	-33.51	-6.52	0.0887397
HsaINT0001691	not retained	77	0.285714	-28.6	-11.69	0.192273
HsaINT0001692	not retained	5097	0.423582	-18.34	-10.08	0.0973641
HsaINT0001693	not retained	3333	0.455146	-44.05	-4.73	0.132779
HsaINT0001694	not retained	1634	0.49082	-12.55	-10.27	0.015888
HsaINT0001695	not retained	162	0.444444	-15.34	-11.54	0.0472037
HsaINT0001696	not retained	2343	0.482288	-18.54	-5.91	0.0651763
HsaINT0001697	not retained	3190	0.454545	-24.9	-7.11	0.0517934
HsaINT0001698	not retained	948	0.503165	-22.74	-9.77	0.0403228
HsaINT0001699	not retained	8236	0.410272	-21.4	-9.61	0.0943431
HsaINT0001700	not retained	2853	0.362426	-23.25	-7.13	0.0545149
HsaINT0001701	not retained	9121	0.379454	-14.04	-9.85	0.0379399
HsaINT0001702	not retained	3083	0.429452	-37.22	-11.55	0.0411914
HsaINT0001703	not retained	2612	0.412328	-18.12	-2.49	0.0262332
HsaINT0001704	not retained	585	0.382906	-28.93	-8.09	0.0273573
HsaINT0001705	not retained	18645	0.452507	-28.87	-23.96	0.0426472
HsaINT0001706	not retained	10483	0.419059	-26	-5.97	0.0630114
HsaINT0001707	not retained	1975	0.452152	-22.52	-7.84	0.0413975
HsaINT0001708	not retained	1497	0.414162	-19.87	-4.61	0.0376927
HsaINT0001709	not retained	3593	0.39076	-28	-12.74	0.0701035
HsaINT0001710	not retained	10269	0.43568	-23.02	-10.4	0.122183
HsaINT0001711	not retained	213	0.469484	-12.77	3.07	0.0997746
HsaINT0001712	not retained	8135	0.523171	-21.87	-20.95	0.0462153
HsaINT0001713	not retained	1617	0.575758	-29.62	-7.22	0.0461868
HsaINT0001714	not retained	6010	0.491348	-13.32	-18.41	0.060808
HsaINT0001715	not retained	170	0.670588	-15.09	-4.43	0.0831118
HsaINT0001716	not retained	1456	0.54739	-16.07	-15.96	0.0137081
HsaINT0001722	not retained	37441	0.405011	-28.6	-13	0.10325
HsaINT0001723	not retained	2852	0.347475	-28.85	-17.21	0.0767034
HsaINT0001724	not retained	45896	0.392845	-19.92	-8.2	0.0951729
HsaINT0001725	not retained	5975	0.337573	-22.99	-7.89	0.0810127
HsaINT0001726	not retained	729	0.312757	-28.09	-21.09	0.625957
HsaINT0001727	not retained	1252	0.311502	-19.39	-26.26	0.0885455
HsaINT0001728	not retained	3533	0.382961	-22.46	-25.07	0.0508395
HsaINT0001729	not retained	3320	0.313253	-23.36	1.82	0.202156
HsaINT0001730	not retained	3871	0.335572	-34.15	-11.49	0.166893
HsaINT0001735	not retained	38245	0.403425	-28.74	-5.83	0.11016
HsaINT0001736	not retained	13163	0.391704	-33.17	-16.01	0.0947701
HsaINT0001737	not retained	10661	0.36535	-8.53	-9.45	0.184015
HsaINT0001738	not retained	3556	0.370641	-17.25	-18.6	0.146785
HsaINT0001739	not retained	809	0.317676	-16.25	-9.31	0.325539
HsaINT0001740	not retained	6795	0.36365	-20.45	-3.56	0.103577
HsaINT0001741	not retained	8550	0.380819	-22.56	-13.34	0.0546892
HsaINT0001742	not retained	5536	0.38638	-28.93	-11.59	0.105466
HsaINT0001743	not retained	10095	0.407727	-4.26	-3.93	0.0727545
HsaINT0001744	not retained	5689	0.500791	-13.88	-10.05	0.0396094
HsaINT0001745	not retained	1624	0.559113	-7.89	-19.22	0.083561
HsaINT0001746	not retained	232	0.711207	-18.54	-6.33	0.0373966
HsaINT0001747	not retained	215	0.623256	-11.71	-10.73	0.0521953
HsaINT0001748	not retained	1764	0.53288	-8.85	3.78	0.054174
HsaINT0001749	not retained	326	0.57362	-17.65	-13.56	0.0440982
HsaINT0001751	not retained	66824	0.374357	-37.3	-12.15	0.0739572
HsaINT0001752	not retained	1971	0.360223	-23.95	-13.52	0.0818894
HsaINT0001753	not retained	2447	0.377605	-24.1	-29.63	0.0969546
HsaINT0001754	not retained	10370	0.372324	-34.01	-8.59	0.0493111
HsaINT0001755	not retained	1140	0.382456	-22.61	-11.12	0.0990939
HsaINT0001756	not retained	540	0.327778	-31.46	-34.69	0.340783
HsaINT0001757	not retained	1169	0.383234	-31.46	-12.24	0.0477451
HsaINT0001758	not retained	1127	0.352263	-23.56	-13.74	0.0326539
HsaINT0001759	not retained	1155	0.325541	-28.09	-26.1	0.0337186
HsaINT0001760	not retained	38136	0.364301	-31.69	-8.25	0.0908021
HsaINT0001761	not retained	3294	0.334244	-33.8	-13.09	0.0658033
HsaINT0001762	not retained	23615	0.37942	-23.87	-21.91	0.0930099
HsaINT0001763	not retained	8323	0.359606	-31.46	-7.23	0.0566089
HsaINT0001764	not retained	1405	0.335943	-19.62	-17.47	0.130552
HsaINT0001765	not retained	2154	0.336583	-27.07	-25.19	0.0365868
HsaINT0001766	not retained	3174	0.338689	-18.57	-30.19	0.0618434
HsaINT0001767	not retained	9244	0.368347	-21.2	-15.34	0.082206
HsaINT0001768	not retained	1755	0.354416	-20.08	-18.14	0.0260524
HsaINT0001769	not retained	2948	0.466079	-35.64	-31.22	0.0288392
HsaINT0001770	not retained	533	0.315197	-25.87	-36.55	0.0688724
HsaINT0001771	not retained	3652	0.342552	-19.07	-19.59	0.0226613
HsaINT0001772	not retained	4793	0.387649	-21.73	-7.24	0.0559908
HsaINT0001773	not retained	3723	0.364491	-30.9	-15.4	0.0331407
HsaINT0001774	not retained	11149	0.374383	-26.29	-13.64	0.0619483
HsaINT0001775	not retained	763	0.353866	-15.71	-14.5	0.058844
HsaINT0001776	not retained	870	0.393103	-20.51	-16.85	0.0378103
HsaINT0001777	not retained	1112	0.366906	-33.22	-8.6	0.0302464
HsaINT0001778	not retained	941	0.344315	-30.23	-17.18	0.0787163
HsaINT0001779	not retained	12438	0.366779	-16	-8.65	0.0537566
HsaINT0001780	not retained	553	0.301989	-29.3	-4.2	0.0481555
HsaINT0001781	not retained	8975	0.36156	-21.76	-16.98	0.0644518
HsaINT0001782	not retained	932	0.344421	-16.7	-14.76	0.0549646
HsaINT0001783	not retained	574	0.367596	-21.74	-19.56	0.0560557
HsaINT0001784	not retained	7884	0.370878	-34.04	-17.41	0.0440504
HsaINT0001786	not retained	139608	0.434552	-25.41	-4.5	0.0972046
HsaINT0001787	not retained	563	0.373002	-15.17	-6.39	0.0192096
HsaINT0001788	not retained	7666	0.459953	-7.84	-6.89	0.0412049
HsaINT0001789	not retained	9093	0.469372	-10.21	-20.28	0.0243406
HsaINT0001790	not retained	646	0.509288	-32.6	-21.55	0.0442291
HsaINT0001791	not retained	1830	0.467213	-11.68	-6.6	0.188731
HsaINT0001792	not retained	3362	0.477692	-13.81	-6.8	0.0469075
HsaINT0001793	not retained	1500	0.42	-31.1	-10.52	0.0142387
HsaINT0001794	not retained	342	0.502924	-25.31	-8.57	0.0452866
HsaINT0001796	not retained	97759	0.406397	-25.89	-9.26	0.133555
HsaINT0001797	not retained	4638	0.398879	-34.21	-11.38	0.0639784
HsaINT0001798	not retained	4509	0.416279	-29.18	-19.11	0.048371
HsaINT0001799	not retained	1320	0.403788	-39.2	-10.85	0.112147
HsaINT0001800	not retained	1425	0.406316	-37.08	-7.63	0.0618582
HsaINT0001801	not retained	1070	0.424299	-12.73	-10.82	0.106699
HsaINT0001802	not retained	2301	0.411126	-15.31	-20.18	0.0431999
HsaINT0001803	not retained	2479	0.457039	-24.74	-23.89	0.0700061
HsaINT0001804	not retained	1853	0.439827	-13.54	-10.99	0.059565
HsaINT0001806	not retained	309	0.533981	-18.45	-26.46	0.940599
HsaINT0001814	not retained	4760	0.454622	-26.91	-22.51	0.03072
HsaINT0001815	not retained	2353	0.390565	-22.59	-11.76	0.0196638
HsaINT0001816	not retained	12214	0.409858	-16.5	-13.91	0.0895542
HsaINT0001817	not retained	1707	0.348565	-23.58	-7.29	0.255927
HsaINT0001818	not retained	3603	0.398557	-17.17	-11.76	0.0974693
HsaINT0001819	not retained	2476	0.364701	-25.08	-6.84	0.0922666
HsaINT0001820	not retained	1177	0.430756	-20.53	-14.78	0.0299363
HsaINT0001821	not retained	2242	0.433095	-23.57	-7.07	0.0257186
HsaINT0001822	not retained	644	0.34472	-24.46	-25.01	0.0474224
HsaINT0001823	not retained	1758	0.433447	-8.69	-20.82	0.0321906
HsaINT0001824	not retained	26227	0.403973	-15.73	-11.85	0.059771
HsaINT0001825	not retained	1251	0.479616	-26.7	-11.22	0.0365691
HsaINT0001826	not retained	1470	0.447619	-15.12	-22.91	0.0730163
HsaINT0001827	not retained	4009	0.423048	-29.25	0.39	0.0506875
HsaINT0001828	not retained	23520	0.422534	-22.67	1.67	0.0460957
HsaINT0001829	not retained	2551	0.470012	-15.55	-15.43	0.0499479
HsaINT0001830	not retained	53126	0.437319	-24.77	-19.43	0.0601305
HsaINT0001831	not retained	3774	0.398251	-26.07	-7.67	0.0687843
HsaINT0001832	not retained	14001	0.428184	-26.95	-30.19	0.0522561
HsaINT0001833	not retained	746	0.319035	-33.2	-9.81	0.128155
HsaINT0001846	not retained	52042	0.553591	-12.62	-22.24	0.018941
HsaINT0001847	not retained	3468	0.59083	-26.38	-21.12	0.0200539
HsaINT0001848	not retained	2871	0.592476	-20.54	-10.85	0.0298645
HsaINT0001849	not retained	20553	0.527271	-28.13	-19.1	0.045203
HsaINT0001850	not retained	9211	0.541092	-25.13	-7.45	0.0107756
HsaINT0001851	not retained	8814	0.443045	-28.6	-1.55	0.0466027
HsaINT0001852	not retained	7366	0.579826	-28.61	-3.94	0.016326
HsaINT0001853	not retained	2954	0.567028	-15.55	-14.32	0.0193561
HsaINT0001854	not retained	16573	0.542026	-32.66	-10.88	0.0361835
HsaINT0001855	not retained	6720	0.519494	-21.96	-9.77	0.0320594
HsaINT0001856	not retained	8946	0.556562	-34.21	-24.04	0.0188473
HsaINT0001857	not retained	8868	0.52977	-28.22	-9.29	0.0213426
HsaINT0001858	not retained	354	0.680791	-17.6	-6.4	0.512941
HsaINT0001859	not retained	4147	0.446829	-18.8	-7.95	0.0470921
HsaINT0001860	not retained	1644	0.499392	-22.51	1.24	0.0592026
HsaINT0001861	not retained	481	0.548857	-15.19	-8.43	0.0175946
HsaINT0001862	not retained	787	0.573062	-28.76	-8.22	0.112592
HsaINT0001863	not retained	1716	0.526224	-11.74	-16.03	0.0738269
HsaINT0001864	not retained	2342	0.506832	-22.74	-21.16	0.0337874
HsaINT0001865	not retained	1466	0.471351	-3.41	-5.15	0.0226439
HsaINT0001866	not retained	1235	0.417814	-10.99	-8.18	0.0256988
HsaINT0001867	not retained	1885	0.487533	-40.98	-16.8	0.0281374
HsaINT0001868	not retained	602	0.508306	-27.2	-9.53	0.0587209
HsaINT0001869	not retained	41343	0.42786	-37.63	-4.91	0.102677
HsaINT0001870	not retained	853	0.495897	-4.05	-14.14	0.0313552
HsaINT0001871	not retained	781	0.518566	-25.98	-12.74	0.102489
HsaINT0001873	not retained	5453	0.454979	-21.4	-7.26	0.0354937
HsaINT0001874	not retained	14629	0.375487	-7.84	3.4	0.146138
HsaINT0001875	not retained	1913	0.455306	-28.47	-20.41	0.0477303
HsaINT0001876	not retained	6579	0.469524	-44.14	-16.88	0.0606176
HsaINT0001877	not retained	3591	0.490393	-27.01	-21.1	0.0332832
HsaINT0001878	not retained	6139	0.454309	-31.11	-9.15	0.0849811
HsaINT0001879	not retained	13602	0.447287	-19.83	-9.91	0.137547
HsaINT0001880	not retained	2521	0.417295	-14.74	-8.83	0.0368635
HsaINT0001881	not retained	13006	0.439413	-38.97	-6.56	0.124066
HsaINT0001882	not retained	724	0.581492	-21.27	-12.79	0.02875
HsaINT0001883	not retained	1450	0.581379	-15.5	-9.12	0.0121276
HsaINT0001885	not retained	557	0.567325	-22.04	-9.43	0.0230898
HsaINT0001886	not retained	1052	0.627376	-17.24	-2.96	0.0262424
HsaINT0001887	not retained	3896	0.497433	-28.74	-10.12	0.0162726
HsaINT0001888	not retained	722	0.529086	-13.88	-9.22	0.0139792
HsaINT0001889	not retained	1452	0.517218	-18.12	-22.93	0.0508609
HsaINT0001890	not retained	309	0.585761	-23.59	-23.11	0.0366214
HsaINT0001891	not retained	8198	0.539156	-24.03	-8.47	0.0741453
HsaINT0001892	not retained	699	0.572246	-9.3	-15.4	0.0711016
HsaINT0001893	not retained	867	0.527105	-23.88	-38.25	0.0364694
HsaINT0001894	not retained	888	0.566441	-15.93	-17.01	0.0529606
HsaINT0001895	not retained	5400	0.61	-20.77	-11.7	0.0478411
HsaINT0001896	not retained	355	0.633803	-33.78	-20.17	0.0504761
HsaINT0001897	not retained	36885	0.582378	-16.58	-24.52	0.0718414
HsaINT0001898	not retained	307	0.667752	-19.09	-35.37	0.0431564
HsaINT0001899	not retained	702	0.666667	-27.57	-8.86	0.0219145
HsaINT0001900	not retained	982	0.601833	-15.9	2.75	0.0257067
HsaINT0001901	not retained	944	0.644068	-23.23	-15.42	0.033375
HsaINT0001902	not retained	8786	0.556112	-23.77	-11.83	0.0416566
HsaINT0001903	not retained	2366	0.579036	-16.69	-13.19	0.0731986
HsaINT0001904	not retained	995	0.679397	-29.9	-12.9	0.0488854
HsaINT0001905	not retained	8037	0.541869	-19.19	-17.1	0.0751701
HsaINT0001906	not retained	4129	0.54977	-24.28	-22.54	0.0774388
HsaINT0001907	not retained	5652	0.595541	-25.39	-8.24	0.118228
HsaINT0001908	not retained	870	0.595402	-34.53	-14.36	0.119701
HsaINT0001909	not retained	2523	0.595323	-18.18	-20.7	0.0615347
HsaINT0001910	not retained	2726	0.526045	-24.07	-31.08	0.0839244
HsaINT0001911	not retained	8209	0.493605	-15.56	-27.49	0.248825
HsaINT0001915	not retained	8008	0.397727	-16.13	6.57	0.0415712
HsaINT0001916	not retained	690	0.523188	-6.53	-14.9	0.0182652
HsaINT0001917	not retained	154	0.506494	-18.12	-8.53	0.0527727
HsaINT0001918	not retained	2141	0.583839	-20.74	-20.07	0.0138225
HsaINT0001919	not retained	83	0.674699	-14.21	-12.23	0.155687
HsaINT0001920	not retained	91	0.626374	-40.49	-5.17	0.121143
HsaINT0001921	not retained	1369	0.536158	-25.59	-11.58	0.0253134
HsaINT0001922	not retained	157	0.66242	-35.87	-8.19	0.0536497
HsaINT0001923	not retained	104	0.557692	-27.91	-10.49	0.102529
HsaINT0001924	not retained	385	0.620779	-23.65	-8.44	0.0276052
HsaINT0001925	not retained	84	0.690476	-38.12	-17.5	0.116631
HsaINT0001926	not retained	178	0.55618	-17.03	-8.12	0.0480169
HsaINT0001927	not retained	112	0.705357	-21.17	-11.79	0.0622857
HsaINT0001929	not retained	152010	0.461253	-30.85	-16.42	0.091408
HsaINT0001930	not retained	1494	0.578313	-31.62	-39.91	0.0257336
HsaINT0001931	not retained	549	0.615665	-21.53	-12.58	0.045082
HsaINT0001932	not retained	239	0.60251	-24.07	-15.76	0.0342427
HsaINT0001933	not retained	519	0.518304	-26.85	-14.11	0.0310906
HsaINT0001934	not retained	4526	0.558992	-22.68	-7.67	0.01692
HsaINT0001935	not retained	322	0.636646	-23.84	-8.99	0.0368975
HsaINT0001936	not retained	1680	0.545238	-24.29	-8.68	0.0274476
HsaINT0001937	not retained	7005	0.485368	-25.82	-17.48	0.0680789
HsaINT0001938	not retained	24017	0.508265	-26.94	-8.48	0.0561035
HsaINT0001939	not retained	2083	0.487278	-16.28	-9.2	0.0201546
HsaINT0001940	not retained	2913	0.508754	-15.75	-13.51	0.0409053
HsaINT0001941	not retained	542	0.501845	-28.61	-13.37	0.0381716
HsaINT0001942	not retained	1902	0.580442	-20.99	-6.94	0.0289621
HsaINT0001943	not retained	438	0.621005	-24.34	-11.81	0.0144909
HsaINT0001944	not retained	1880	0.586702	-20.71	-12.83	0.00690266
HsaINT0001945	not retained	179	0.681564	-19.11	-8.59	0.0383575
HsaINT0001946	nuclear only	2582	0.486057	-28.9	-7.57	0.141715
HsaINT0001947	not retained	1946	0.493834	-23.95	-14.44	0.0203402
HsaINT0001948	not retained	287	0.526132	-35.97	-25.19	0.159456
HsaINT0001949	not retained	3729	0.51837	-33.11	-17.39	0.0409767
HsaINT0001950	not retained	1085	0.509677	-13.56	-9.4	0.032518
HsaINT0001951	not retained	115	0.591304	-27.84	-14.56	0.137235
HsaINT0001952	not retained	2442	0.438984	-18.23	-17.24	0.177901
HsaINT0001958	not retained	10615	0.403203	-25.83	-5.54	0.0564626
HsaINT0001959	not retained	5092	0.437745	-8.79	-6.15	0.101212
HsaINT0001960	not retained	1584	0.334596	-25.92	-11.37	0.0470751
HsaINT0001961	not retained	1337	0.332087	-26.04	-16.45	0.0817741
HsaINT0001963	not retained	552	0.300725	-16.16	-15.61	0.0833478
HsaINT0001966	not retained	1265	0.374704	-32.32	-8.76	0.0349526
HsaINT0001973	not retained	4135	0.401451	-9.8	-13.77	0.0564624
HsaINT0001974	not retained	986	0.336714	-22.67	-18.23	0.106067
HsaINT0001975	not retained	345	0.362319	-15.46	-20.17	0.11173
HsaINT0001976	not retained	4662	0.376877	-27.96	-23.74	0.0657398
HsaINT0001977	not retained	777	0.36036	-28.6	-25.44	0.0913514
HsaINT0001978	not retained	3332	0.398259	-23.7	-13.05	0.117302
HsaINT0001979	not retained	436	0.41055	-32.5	-10.93	0.0290734
HsaINT0001980	not retained	1042	0.371401	-23.54	-27.41	0.0747908
HsaINT0001981	not retained	1611	0.408442	-33.15	-15.98	0.0352427
HsaINT0001982	not retained	345	0.397101	-29.68	-23.18	0.0954841
HsaINT0001983	not retained	4448	0.425135	-34.29	-5.36	0.0851313
HsaINT0001984	not retained	1028	0.423152	-34.75	-17.82	0.0717889
HsaINT0001985	not retained	1317	0.439636	-21.49	-19.59	0.067489
HsaINT0001986	not retained	1388	0.398415	-32.92	-18.59	0.063701
HsaINT0001987	not retained	5377	0.360424	-23.14	-13.13	0.109503
HsaINT0001988	not retained	8516	0.403946	-23.09	-6.65	0.168433
HsaINT0001989	not retained	1233	0.431468	-27.08	-18.97	0.625557
HsaINT0001990	not retained	1390	0.34964	-30.17	-17.59	0.142173
HsaINT0001991	not retained	1669	0.358298	-26.29	-19.6	0.164666
HsaINT0001992	not retained	11240	0.379448	-15.68	-8.67	0.282301
HsaINT0001993	not retained	2666	0.377719	-20.06	-11.13	0.408739
HsaINT0001994	not retained	1432	0.384078	-26.79	-20.03	0.0629909
HsaINT0001995	not retained	777	0.384813	-31.13	-13.19	0.582091
HsaINT0001996	not retained	910	0.348352	-30.56	-17.88	0.157227
HsaINT0001997	not retained	5252	0.384235	-28.19	-19.01	0.145702
HsaINT0001998	not retained	243	0.288066	-28.94	-7.63	0.299185
HsaINT0001999	not retained	6725	0.353606	-14.77	-19.31	0.31228
HsaINT0002000	not retained	1068	0.304307	-26.41	-23.9	0.122415
HsaINT0002001	not retained	814	0.356265	-35.68	-8.68	0.0938133
HsaINT0002002	not retained	2640	0.384848	-22.04	-8.86	0.188797
HsaINT0002003	not retained	6919	0.394566	-16.07	-25.67	0.18515
HsaINT0002004	not retained	1794	0.335006	-21.37	-15.03	0.253421
HsaINT0002005	not retained	5269	0.394382	-22.21	-16.4	0.0756453
HsaINT0002006	not retained	17236	0.388547	-19.23	-23.85	0.330359
HsaINT0002007	not retained	5992	0.413051	-20.54	-9.77	0.0957046
HsaINT0002008	not retained	4258	0.376703	-26.33	-28.14	0.184965
HsaINT0002009	not retained	1327	0.444612	-34.63	-10.5	0.151147
HsaINT0002010	not retained	19643	0.409917	-31.75	-6.67	0.353376
HsaINT0002011	not retained	589	0.456706	-14.35	-4.93	0.0707284
HsaINT0002012	not retained	3575	0.366713	-16.3	-0.31	0.338377
HsaINT0002013	not retained	3069	0.398175	-24.28	-22.43	0.436798
HsaINT0002014	not retained	1040	0.420192	-23.15	-18.91	0.0422923
HsaINT0002015	not retained	8076	0.409733	-23.84	-10.49	0.271383
HsaINT0002016	not retained	781	0.358515	-24.77	-11.03	0.125437
HsaINT0002017	not retained	1444	0.40928	-20.71	-26.29	0.160553
HsaINT0002018	not retained	13546	0.437989	-15.55	-27.04	0.216303
HsaINT0002019	not retained	663	0.457014	-18.02	-24.05	0.0781795
HsaINT0002020	not retained	7921	0.45979	-21.72	-28.04	0.166544
HsaINT0002021	not retained	1498	0.411883	-23.48	-14.74	0.0197984
HsaINT0002022	not retained	983	0.353001	-35.93	-22.69	0.112788
HsaINT0002023	not retained	1653	0.415608	-22.86	-18.2	0.248934
HsaINT0002024	not retained	3331	0.381567	-24.68	-13.23	0.0801354
HsaINT0002025	not retained	6844	0.387639	-28.14	-13.46	0.115502
HsaINT0002031	not retained	26802	0.465077	-19.31	-22.41	0.0526107
HsaINT0002032	not retained	5491	0.406848	-24.99	-10.07	0.111674
HsaINT0002033	not retained	2258	0.475199	-22.57	-9.44	0.016729
HsaINT0002034	not retained	3450	0.488696	-42.68	2.56	0.0239788
HsaINT0002035	not retained	83	0.566265	-13.88	-11.51	0.0539277
HsaINT0002036	not retained	1697	0.483206	-8.53	-7.21	0.0110996
HsaINT0002037	not retained	3278	0.479561	-14.83	-14.49	0.0237865
HsaINT0002038	not retained	2248	0.510676	-28.74	-5.91	0.0557198
HsaINT0002039	not retained	2014	0.46574	-29.54	-12.2	0.056933
HsaINT0002040	not retained	5008	0.45607	-25.59	-8.36	0.0281016
HsaINT0002041	not retained	2308	0.4987	-15.17	-10.75	0.032211
HsaINT0002042	not retained	902	0.478936	-20.83	-22.91	0.0437095
HsaINT0002043	not retained	3482	0.417576	-31.97	-5.78	0.0293959
HsaINT0002044	not retained	3681	0.467264	-27.05	-9.33	0.0556053
HsaINT0002045	not retained	89	0.58427	-17.05	-5.81	0.0900337
HsaINT0002046	not retained	5586	0.4599	-30.87	3.57	0.0243811
HsaINT0002047	not retained	178	0.691011	-13.88	-13.98	0.025882
HsaINT0002048	not retained	902	0.550998	-18.12	-4.51	0.0277528
HsaINT0002049	not retained	3466	0.464224	-24.53	-5.98	0.0473745
HsaINT0002050	not retained	5179	0.510716	-24.46	-12.23	0.0310454
HsaINT0002051	not retained	941	0.466525	-24.5	-10.23	0.0224612
HsaINT0002052	not retained	90	0.655556	-14.04	-4.01	0.0522222
HsaINT0002053	not retained	3770	0.455172	-25.95	-7.51	0.0159695
HsaINT0002054	not retained	1267	0.449092	-14.36	-23.94	0.0571318
HsaINT0002055	not retained	236	0.34322	-24.49	-13.9	0.0875424
HsaINT0002056	not retained	1517	0.466711	-24.32	-10.81	0.0385333
HsaINT0002057	not retained	2449	0.451205	-14.74	-21.46	0.0363299
HsaINT0002058	not retained	1092	0.418498	-18.5	-16.39	0.0653324
HsaINT0002059	not retained	1155	0.456277	-23.25	-7.02	0.0170277
HsaINT0002060	not retained	3033	0.428619	-25.47	-5.11	0.0571223
HsaINT0002061	not retained	430	0.462791	-19.31	-7.67	0.0919605
HsaINT0002062	not retained	1157	0.426966	-25.28	-6.66	0.0218021
HsaINT0002063	not retained	2280	0.458333	-20.45	-3.64	0.0874741
HsaINT0002064	not retained	360	0.508333	-13.62	-18.25	0.0289528
HsaINT0002065	not retained	1941	0.429675	-32.6	-13.37	0.0401473
HsaINT0002066	not retained	858	0.397436	-17.49	-30.68	0.0332797
HsaINT0002067	not retained	1055	0.445498	-22.72	-8.72	0.0188976
HsaINT0002068	not retained	1805	0.488089	-28.05	-10.24	0.0236576
HsaINT0002069	not retained	2031	0.499261	-10.29	-7.23	0.0113683
HsaINT0002070	not retained	608	0.610197	-18.12	-11.57	0.0148322
HsaINT0002071	not retained	1371	0.519329	-14.74	-10.44	0.0245959
HsaINT0002072	not retained	1699	0.470277	-18.82	3.75	0.0289288
HsaINT0002073	not retained	1762	0.418275	-20.51	-21.38	0.0433014
HsaINT0002074	not retained	723	0.558783	-42.95	-16.3	0.0196432
HsaINT0002075	not retained	1775	0.44169	-14.53	-8.94	0.0943121
HsaINT0002076	not retained	108	0.703704	-10.99	-6.43	0.100611
HsaINT0002077	not retained	710	0.602817	-9.3	-9.58	0.0182
HsaINT0002078	not retained	1700	0.395294	-29.45	-9.83	0.0496047
HsaINT0002079	not retained	112	0.5625	-25.24	-7.14	0.0633482
HsaINT0002080	not retained	2824	0.393059	-33.17	-8.6	0.0652702
HsaINT0002081	not retained	619	0.504039	-26.57	-6.5	0.0128724
HsaINT0002084	not retained	6457	0.455784	-24.73	-9.74	0.0734484
HsaINT0002085	not retained	3966	0.47529	-13.29	-8.35	0.0216962
HsaINT0002086	not retained	2762	0.457639	-12.67	-16.51	0.0641589
HsaINT0002087	not retained	7638	0.454569	-14.43	-9.64	0.0775439
HsaINT0002088	not retained	1100	0.478182	-14.83	-11.18	0.0310964
HsaINT0002089	not retained	764	0.486911	-24.3	-5.14	0.0130105
HsaINT0002090	not retained	108	0.638889	-23.3	-11.1	0.0540556
HsaINT0002091	not retained	931	0.519871	-16.25	-21.85	0.019899
HsaINT0002092	not retained	697	0.464849	-24.9	-9.01	0.0115251
HsaINT0002093	not retained	4426	0.485766	-19.98	-13.38	0.0594602
HsaINT0002094	not retained	1752	0.527397	-7.84	-9.51	0.0380685
HsaINT0002095	not retained	9265	0.446087	-28.47	-10.61	0.0699269
HsaINT0002096	not retained	587	0.555366	-28.87	-6.14	0.0201772
HsaINT0002097	not retained	3427	0.425737	-25.59	-3.49	0.0459857
HsaINT0002098	not retained	3593	0.444475	-30.51	-4.32	0.0476198
HsaINT0002099	not retained	2813	0.449698	-14.58	-8.47	0.104805
HsaINT0002100	not retained	3163	0.489093	-21.67	-21	0.0707142
HsaINT0002101	not retained	5708	0.432901	-22.68	-22.69	0.0889182
HsaINT0002102	not retained	6222	0.531662	-14.83	-2.46	0.0655796
HsaINT0002103	not retained	1662	0.465704	-18.12	-20.82	0.0164964
HsaINT0002104	not retained	14706	0.399021	-12.27	-14.63	0.0591506
HsaINT0002105	not retained	695	0.290647	-34.58	-11.88	0.0844259
HsaINT0002106	not retained	13428	0.382633	-17.99	-15.76	0.138845
HsaINT0002107	not retained	1770	0.325989	-25.4	-7.61	0.0378198
HsaINT0002108	not retained	23670	0.361935	-35.86	-19.82	0.06737
HsaINT0002109	not retained	610	0.313115	-18.29	-5.45	0.0822393
HsaINT0002110	not retained	1780	0.381461	-27.25	-11.88	0.0333904
HsaINT0002111	not retained	1017	0.348083	-32.22	-9.32	0.0721003
HsaINT0002112	not retained	14554	0.370895	-31.09	-15.93	0.0984924
HsaINT0002113	not retained	1158	0.423143	-20.58	-22.22	0.0580648
HsaINT0002114	not retained	747	0.372155	-38.05	-6.99	0.0226386
HsaINT0002115	not retained	1994	0.382648	-21.23	-15.46	0.0614313
HsaINT0002116	not retained	543	0.27256	-13.62	-14.88	0.118517
HsaINT0002117	not retained	2315	0.387041	-35.35	-19.72	0.0389724
HsaINT0002118	not retained	8012	0.359086	-18.22	-11.81	0.114142
HsaINT0002119	not retained	782	0.328645	-23.8	-13.28	0.0761969
HsaINT0002120	not retained	1990	0.343216	-23.8	-20.25	0.0772126
HsaINT0002121	not retained	1522	0.37385	-23.18	-2.72	0.0594593
HsaINT0002122	not retained	7145	0.370329	-35.54	-14.12	0.0527751
HsaINT0002123	not retained	2838	0.473221	-32.92	-15.24	0.0144711
HsaINT0002124	not retained	2285	0.469147	-17.7	-6.03	0.0358057
HsaINT0002125	not retained	439	0.387244	-10.21	-10.5	0.0231071
HsaINT0002126	not retained	1257	0.488465	-33.17	-9.12	0.0379292
HsaINT0002127	not retained	383	0.498695	-24.83	-7.63	0.0270522
HsaINT0002128	not retained	523	0.474187	-14.36	-11.24	0.0193595
HsaINT0002129	not retained	1298	0.439137	-18.97	-10.62	0.037332
HsaINT0002130	not retained	95	0.621053	-32.55	-7.91	0.0830947
HsaINT0002131	not retained	365	0.487671	-21.05	-16.2	0.0205151
HsaINT0002132	not retained	629	0.523052	-40.56	-15.6	0.0238362
HsaINT0002133	not retained	4635	0.47767	-6.32	-9.08	0.0189612
HsaINT0002134	not retained	253	0.422925	-26.59	-10.58	0.030917
HsaINT0002135	not retained	1615	0.496594	-17.22	-16.63	0.0167907
HsaINT0002136	not retained	1935	0.603101	-25.98	-17.29	0.0084093
HsaINT0002137	not retained	708	0.601695	-24.79	-22.51	0.0199661
HsaINT0002138	not retained	244	0.565574	-39.74	-14.63	0.0494098
HsaINT0002139	not retained	599	0.552588	-15.02	-13.04	0.00887312
HsaINT0002140	not retained	591	0.571912	-25.98	-21.99	0.0261929
HsaINT0002141	not retained	1693	0.544595	-14.82	-4.83	0.0727643
HsaINT0002142	not retained	8808	0.428361	-7.06	-17.42	0.147439
HsaINT0002143	not retained	1653	0.469449	-25.18	-9.1	0.0339298
HsaINT0002144	not retained	1019	0.541708	-16.33	-10.38	0.019051
HsaINT0002145	not retained	1095	0.463927	-23.8	-14.82	0.0178977
HsaINT0002146	not retained	1576	0.471447	-7.84	-7.66	0.0518395
HsaINT0002147	not retained	1814	0.480706	-30.68	-10.68	0.0426417
HsaINT0002148	not retained	1203	0.460515	-24.16	-18.73	0.0280216
HsaINT0002149	not retained	1433	0.584089	-16.69	-8.77	0.0120419
HsaINT0002150	not retained	4384	0.416286	-26.28	-5.69	0.0355545
HsaINT0002151	not retained	3749	0.334489	-12.03	-5.35	0.081247
HsaINT0002152	not retained	2544	0.342767	-16.07	-10.9	0.0512394
HsaINT0002153	not retained	1453	0.284928	-13.1	-9.76	0.0506332
HsaINT0002154	not retained	6084	0.373932	-23.84	-19.69	0.0398779
HsaINT0002155	not retained	4399	0.362355	-23.77	-17.85	0.0263162
HsaINT0002156	not retained	949	0.377239	-28.72	-19.11	0.0229526
HsaINT0002157	not retained	1136	0.305458	-35.87	-18.7	0.0643257
HsaINT0002158	not retained	7992	0.374499	-23.79	-10.29	0.0523592
HsaINT0002159	not retained	2320	0.300862	-19.07	-11.1	0.133591
HsaINT0002160	not retained	3571	0.396528	-5.97	-5.16	0.0578566
HsaINT0002161	not retained	10575	0.429976	-16.14	-8.26	0.110627
HsaINT0002162	not retained	1321	0.318698	-22.68	-13.32	0.0506472
HsaINT0002163	not retained	111	0.234234	-22.96	-8.28	0.0981712
HsaINT0002164	not retained	605	0.302479	-30.51	-30.45	0.111985
HsaINT0002165	not retained	1162	0.42599	-14.24	-19.71	0.0950026
HsaINT0002166	not retained	5108	0.386844	-25.4	-0.42	0.0628334
HsaINT0002167	not retained	5695	0.41633	-27.75	-9.18	0.353013
HsaINT0002168	not retained	3504	0.339326	-15.17	-9.95	0.0822623
HsaINT0002169	not retained	891	0.352413	-38.69	-12.27	0.0412907
HsaINT0002170	not retained	1094	0.552102	-27.26	-19.47	0.0218629
HsaINT0002171	not retained	9796	0.521131	-28.87	-8.84	0.0494949
HsaINT0002172	not retained	220	0.709091	-26.4	-7.56	0.0384136
HsaINT0002173	not retained	369	0.647696	-24.5	-23.08	0.0310515
HsaINT0002174	not retained	291	0.621993	-10.99	-7.14	0.0358488
HsaINT0002175	not retained	82	0.780488	-25.41	-16.79	0.229659
HsaINT0002176	not retained	149	0.651007	-15.19	-24.46	0.0850201
HsaINT0002177	not retained	224	0.678571	-21.17	-10.85	0.0614866
HsaINT0002178	not retained	99	0.626263	-24.9	-9.47	0.0720303
HsaINT0002179	not retained	25284	0.420859	-34.5	-10.35	0.0784551
HsaINT0002180	not retained	534	0.320225	-27.27	-0.13	0.0646816
HsaINT0002181	not retained	3231	0.423398	-22.68	-11.23	0.0385936
HsaINT0002182	not retained	2618	0.404889	-15.47	-7.33	0.0149889
HsaINT0002183	not retained	536	0.285448	-27.15	-20.85	0.0422929
HsaINT0002184	not retained	1666	0.37575	-29.21	-7.3	0.0540828
HsaINT0002185	not retained	1221	0.41769	-10.99	-8.49	0.0357961
HsaINT0002186	not retained	2723	0.35292	-19.83	-7.55	0.074549
HsaINT0002187	not retained	3750	0.394933	-23.81	-14.11	0.022988
HsaINT0002188	not retained	1874	0.435432	-21.83	-13.85	0.0132967
HsaINT0002189	not retained	75	0.706667	-20.29	-13.99	0.146467
HsaINT0002190	not retained	267	0.569288	-39.61	-10.61	0.0471685
HsaINT0002191	not retained	406	0.536946	-31.33	-13.51	0.250707
HsaINT0002192	not retained	82	0.560976	-34.77	-7.25	0.173061
HsaINT0002193	not retained	92	0.597826	-20.83	-9.41	0.0493152
HsaINT0002194	not retained	76	0.578947	-25.18	-11.31	0.118724
HsaINT0002195	not retained	77	0.584416	-18.54	-3.93	0.0678052
HsaINT0002196	not retained	86	0.639535	-28	0.59	0.0926744
HsaINT0002197	not retained	89	0.617978	-39.04	-13.65	0.204573
HsaINT0002198	not retained	94	0.638298	-25.98	-6.84	0.12283
HsaINT0002199	not retained	72	0.680556	-25.98	-5.05	0.0999583
HsaINT0002200	not retained	266	0.646617	-22.68	-8.59	0.232549
HsaINT0002201	not retained	74	0.608108	-18.54	-8.91	0.0715946
HsaINT0002202	not retained	89	0.651685	-30.32	-15.89	0.110067
HsaINT0002203	not retained	93	0.548387	-20.26	-9.68	0.0883763
HsaINT0002204	not retained	479	0.544885	-24.9	-8.18	0.0294927
HsaINT0002205	not retained	269	0.550186	-35.57	-12.86	0.052342
HsaINT0002206	not retained	95	0.610526	-24.29	-12.2	0.119358
HsaINT0002207	not retained	364	0.538462	-42.41	-13.58	0.0370824
HsaINT0002211	not retained	32390	0.486971	-15.02	-4.81	0.0442537
HsaINT0002212	not retained	2062	0.464597	-21	-9.87	0.0225436
HsaINT0002213	not retained	2818	0.479418	-14.6	-7.2	0.0171991
HsaINT0002214	not retained	908	0.47467	-18.18	-19.93	0.0332203
HsaINT0002215	not retained	10942	0.493237	-20.99	-18.93	0.071014
HsaINT0002216	not retained	462	0.612554	-35.46	-8.42	0.0272229
HsaINT0002217	not retained	795	0.544654	-25.41	-10.85	0.024361
HsaINT0002218	not retained	816	0.561275	-19.83	-8.51	0.0212659
HsaINT0002219	not retained	380	0.571053	-38.41	-8.92	0.0221237
HsaINT0002220	not retained	2386	0.521375	-28.87	-11.15	0.032912
HsaINT0002221	not retained	965	0.494301	-18.97	-23.82	0.0298663
HsaINT0002222	not retained	1553	0.476497	-28.87	-17.21	0.0140103
HsaINT0002223	not retained	1487	0.548756	-9.3	-10.79	0.0182367
HsaINT0002224	not retained	1856	0.470366	-15.91	-6.95	0.0204165
HsaINT0002225	not retained	1360	0.459559	-14.24	-7.57	0.0293956
HsaINT0002226	not retained	493	0.563895	-28.66	-9.69	0.013355
HsaINT0002227	not retained	1399	0.495354	-10.76	-7.93	0.0252345
HsaINT0002228	not retained	524	0.624046	-30.32	-8.38	0.204712
HsaINT0002229	not retained	1595	0.477743	-28.47	-9.02	0.041237
HsaINT0002230	not retained	95	0.621053	-18.12	-6.85	0.133326
HsaINT0002231	not retained	316	0.512658	-36.65	-6.44	0.0320949
HsaINT0002232	not retained	99	0.646465	-24.5	-3.31	0.0541717
HsaINT0002233	not retained	679	0.615611	-22.36	-7.03	0.0268233
HsaINT0002234	not retained	135	0.6	-17.22	-10.13	0.0891111
HsaINT0002235	not retained	84	0.630952	-34.22	-7.47	0.142143
HsaINT0002236	not retained	519	0.560694	-22.26	-18.07	0.0284971
HsaINT0002237	not retained	777	0.521236	-40.8	-23.16	0.0179434
HsaINT0002238	not retained	72	0.638889	-5.28	-7.45	0.156653
HsaINT0002239	not retained	4578	0.490389	-17.43	-7.7	0.0416468
HsaINT0002240	not retained	712	0.61236	-37.14	-7.28	0.0661685
HsaINT0002241	not retained	295	0.657627	-23.08	-5.99	0.0399153
HsaINT0002242	not retained	207	0.63285	-27.49	-8.29	0.0739469
HsaINT0002243	not retained	87	0.574713	-32.29	-6.49	0.201563
HsaINT0002244	not retained	904	0.528761	-22.97	-7.26	0.139184
HsaINT0002245	not retained	143	0.559441	-30.8	-7.08	0.169993
HsaINT0002246	not retained	110	0.654545	-44.36	-6.5	0.140191
HsaINT0002247	not retained	92	0.641304	-15.84	-9.07	0.103565
HsaINT0002248	not retained	415	0.498795	-21.93	-8.05	0.134465
HsaINT0002249	not retained	50647	0.388374	-20.36	-7.19	0.100926
HsaINT0002250	not retained	11863	0.369047	-20.13	-11.84	0.144111
HsaINT0002251	not retained	1462	0.293434	-26.27	-12.37	0.101379
HsaINT0002252	not retained	606	0.254125	-26.12	-2.27	0.0782013
HsaINT0002253	not retained	4336	0.401753	-26.12	-16.61	0.0692996
HsaINT0002254	not retained	321	0.380062	-30.43	-6.71	0.0900685
HsaINT0002255	not retained	4293	0.419986	-19.21	-14.88	0.0378931
HsaINT0002256	not retained	1297	0.300694	-24.07	-21.27	0.0932922
HsaINT0002257	not retained	896	0.348214	-25.02	-13.25	0.52019
HsaINT0002258	not retained	2266	0.42895	-25.89	-11.36	0.0716187
HsaINT0002259	not retained	449	0.305122	-21.22	-25.16	0.0747283
HsaINT0002260	not retained	10067	0.380352	-27.74	-14.51	0.0696712
HsaINT0002261	not retained	2474	0.373484	-25.45	-31.58	0.0847724
HsaINT0002262	not retained	3263	0.394729	-32.34	-12.82	0.0927432
HsaINT0002263	not retained	6367	0.353071	-21.8	-18.78	0.386784
HsaINT0002264	not retained	840	0.365476	-24.42	-7.15	0.072106
HsaINT0002265	not retained	35691	0.392956	-27.06	3.14	0.118853
HsaINT0002266	not retained	2604	0.377496	-14.93	-19.31	0.0956962
HsaINT0002267	not retained	5494	0.386968	-21.25	-6.16	0.0721733
HsaINT0002268	not retained	3808	0.333246	-23.4	-1.32	0.0821626
HsaINT0002269	not retained	6068	0.398649	-33.69	-14.51	0.0480234
HsaINT0002270	not retained	6071	0.338165	-20.49	-8	0.076561
HsaINT0002271	not retained	3625	0.654069	-19.33	-5.35	0.0327583
HsaINT0002272	not retained	665	0.684211	-33.15	-12.57	0.108759
HsaINT0002273	not retained	145	0.731034	-27.41	-11.24	0.161138
HsaINT0002274	not retained	256	0.710938	-23.87	-24.25	0.0269336
HsaINT0002275	not retained	79	0.772152	-19.84	-0.44	0.153987
HsaINT0002276	not retained	1188	0.702862	-12.76	-13.71	0.0553502
HsaINT0002277	not retained	144	0.736111	-35.35	-10.28	0.189181
HsaINT0002278	not retained	101	0.70297	-25	-16.3	0.0411782
HsaINT0002279	not retained	76	0.657895	-32.84	-19.1	0.142724
HsaINT0002280	not retained	181	0.712707	-13.33	-5.27	0.0682707
HsaINT0002281	not retained	630	0.677778	-20.99	0.81	0.0255778
HsaINT0002282	not retained	804	0.672886	-25.5	-12.53	0.0107214
HsaINT0002283	not retained	89	0.764045	-12.36	-27.32	0.106966
HsaINT0002284	not retained	202	0.727723	-18.07	-36.08	0.0401188
HsaINT0002285	not retained	156	0.788462	-24.54	-27.07	0.0706923
HsaINT0002286	not retained	114	0.815789	-16.72	-6.69	0.0728684
HsaINT0002287	not retained	186	0.688172	-35.91	-7.32	0.0532903
HsaINT0002288	not retained	875	0.68	-24.02	-8.61	0.0307017
HsaINT0002289	not retained	1295	0.579923	-20.15	-26.29	0.0392571
HsaINT0002290	not retained	306	0.627451	-16.28	-7.03	0.0231144
HsaINT0002291	not retained	89	0.707865	-13.51	-7.9	0.103989
HsaINT0002292	not retained	67	0.671642	-21.2	-22.5	0.206149
HsaINT0002293	not retained	474	0.679325	-20.15	-35.44	0.0314325
HsaINT0002294	not retained	10228	0.448964	-28.47	-11.89	0.0763077
HsaINT0002295	not retained	2154	0.40065	-31.05	-1.28	0.0266462
HsaINT0002296	not retained	910	0.406593	-6.37	-9.47	0.0547637
HsaINT0002297	not retained	1865	0.414477	-17	-5.87	0.0396054
HsaINT0002298	not retained	283	0.282686	-25.79	-2.04	0.130286
HsaINT0002299	not retained	825	0.460606	-25.95	-11.22	0.137171
HsaINT0002300	not retained	3655	0.414501	-22.68	-19.11	0.0541551
HsaINT0002301	not retained	1023	0.439883	-26.75	-10.34	0.125864
HsaINT0002302	not retained	1389	0.417567	-8.21	-9.78	0.0398006
HsaINT0002303	not retained	736	0.309783	-22.89	-7.45	0.0418288
HsaINT0002304	not retained	1432	0.402235	-23.99	-8.22	0.0767996
HsaINT0002305	not retained	776	0.645619	-26.91	-20.4	0.0509034
HsaINT0002306	not retained	3951	0.460137	-22.6	-3.55	0.0430504
HsaINT0002307	not retained	1324	0.413897	-14.04	-8.96	0.0346133
HsaINT0002308	not retained	6541	0.407889	-19.83	-6.26	0.103172
HsaINT0002309	not retained	836	0.422249	-18.97	-10.13	0.0153206
HsaINT0002310	not retained	1029	0.429543	-26.21	-12.67	0.025793
HsaINT0002311	not retained	713	0.415147	-44.37	-8.05	0.0218569
HsaINT0002312	not retained	20389	0.427387	-27.4	-5.08	0.076343
HsaINT0002313	not retained	929	0.361679	-35.19	-20	0.0661066
HsaINT0002315	not retained	2172	0.428177	-34.52	-19.89	0.055989
HsaINT0002316	not retained	4350	0.37908	-25	-19.32	0.0339076
HsaINT0002317	not retained	2027	0.410952	-20.24	-17.54	0.0458633
HsaINT0002318	not retained	5513	0.412842	-27.17	-34.82	0.037503
HsaINT0002319	not retained	2677	0.54053	-42.77	-8.78	0.0603153
HsaINT0002323	not retained	267	0.610487	-27.28	-11.33	0.0495693
HsaINT0002324	not retained	71	0.661972	-33.68	-10.9	0.171676
HsaINT0002325	not retained	242	0.619835	-17	-11.82	0.0383719
HsaINT0002326	not retained	228	0.640351	-22.39	-21.36	0.0475132
HsaINT0002327	not retained	1032	0.535853	-18.97	-13.44	0.0783585
HsaINT0002330	not retained	189	0.645503	-27.03	-2.08	0.39418
HsaINT0002331	not retained	2997	0.41675	-36.2	-8.92	0.0888258
HsaINT0002332	not retained	648	0.405864	-14.7	-10.12	0.0648441
HsaINT0002333	not retained	6997	0.424611	-27.08	-32.87	0.0555904
HsaINT0002334	not retained	5106	0.375049	-21.96	-15.78	0.0555409
HsaINT0002335	not retained	3271	0.405686	-22.49	-15.72	0.0761165
HsaINT0002336	not retained	8295	0.396142	-21.74	-18.27	0.0724123
HsaINT0002337	not retained	3480	0.340805	-27.06	-7.47	0.096502
HsaINT0002338	not retained	1539	0.443795	-22.83	-20.08	0.0523398
HsaINT0002339	not retained	2338	0.46065	-26.68	-6.28	0.0921296
[truncated: 152,891 more rows]

## Sheet: Table S7 -- Primers
Target	Forward Primer	Reverse Primer
OGT Constitutive	CACTTCCAGTGTCGAAGGCT	GCCAGAAGGGGGTTCTGTTT
OGT IR Transcript	GAAGCCAAGGTAGGTGTTTGA	AAGAGTTGAAGACTTGGCAAA
SFPQ Constitutive	ACGGGAAAGAGACATGCGAA	TGGTGGAACGCCAGGATTAG
SFPQ IR Transcript	GTGGATCGACTCATTGGTGA	TTCCTCTAGGACCCTGTCCA
SFPQ Spliced	GATGGGAAGTGACATGCGTA	TTCCTCTAGGACCCTGTCCA
FUS Constitutive	GGAAGTGTCCTAATCCCACCT	TAGGGGCCTTACACTGGTTG
FUS IR Transcript	AGCAGTGGTGGCTATGAACC	GCACTAGGGACTGGCTTCAG
TUSC3 Constitutive	CCAGACGCTCAATCTTCCGA	GCCAGGAGTTCGCCAGTATT
TUSC3 IR Transcript	TGATCTGGACTTTGAGTGAGAAG	GGACTTCTCCCTGTGGCAG
DDX39A Constitutive	GCAGATTGAGCCTGTCAACG	ACACAGACACCTTGACGCTG
DDX39A IR Transcript	ACAAAGGAGTCGCCCACTG	CTTGACGAAGATTATCACCTGGT
GAPDH (exonic)	ATGACATCAAGAAGGTGGTG	CATACCAGGAAATGAGCTTG
GAPDH (intronic)	GGGCCAGAGACTGGCTCTTA	AGAGTTGTCAGGGCCCTTTT
POLR2B	CAGAAAAGGTTCTGATTGCCCAAGA	AATGCGCTGACCAATAGCAC
UBE2D3	GCCCATATCAAGGCGGTGTA	CAGGCGACCACTGTGATCTT
NFX1	GACTGTGGACCATGCTCTCG	TGTAGCATCTTCACTTTTGAGACT
NIT1	GGCTATATCTTCATGCTGGGCT	GGGCTGAGCACAAAGTACTGA

## Sheet: Table S8 -splicing_factors
PRPF8
SNRNP40
SNRNP200
DDX23
CD2BP2
SART1
SNRNP27
PRPF3
PRPF4
LOC433064
PPIH
PRPF31
SNU13
EFTUD2
PRPF6
SNRNP70
SNRPA
SNRPC
SF3B1
SF3B2
SF3B3
SF3B4
SF3B5
DDX42
PHF5A
SNRPA1
SNRPB2
SF3A1
SF3A2
SF3A3
U2AF1
U2AF2
SRSF11
SRSF12
CLASRP
AKAP17B
PNISR
BUB3
CDK11B
HTATSF1
RBM10
GM15455
RBM5
SF1
SUGP1
TET1
FUS
IK
MFAP1B
SMU1
THRAP3
UBL5
PABPC1
PABPC2
PABPC4
PABPC4L
PABPC1L
PABPC3
PABPC5
RNF113A
FAM50B
ZCCHC8
CCDC130
DDX41
DHX35
DGCR14
FAM50A
FAM50B
FAM32A
5730455013RIK
FRG1
GPATCH1
WDR83
NOSIP

## Sheet: Table S9 - List of antibodies
Antibody	Species	Cat. Number	Application (dilution)
GAPDH	Rabbit	AM4300, Ambion	WB (1:1000)
Histone 3 (H3)	Rabbit	Ab1791, Abcam	WB (1:1000)
PSPC1	Mouse	SC-374181, Santa Cruz Biotech	WB (1:500)
Actin	Mouse	Sc-8432, Santa Cruz Biotech	WB 1:10 000
SFPQ	Rabbit	Ab38148, Abcam	WB 1:1000
SFPQ	Mouse	Ab11825, Abcam	IP (3ug)
IgG	Mouse	SC-2027, Santa Cruz Biotech	IP (3ug)
